# Supplementary material for: Structure, dynamics and predicted functional role of the gut microbiota of the blue (Haliotis fulgens) and yellow (H. corrugata) abalone from Baja California Sur, Mexico
Source: PeerJ. 2018 Nov 2;6:e5830. doi: 10.7717/peerj.5830 (PMC6216945; doi:10.7717/peerj.5830)
Supplement: Table S4 — OTUs showing differential abundances between yellow (HC, columns from A to D) and blue (HF, columns from F to I) abalone with statistical and biological significance obtained from LEfSe analyses. OTUs are ranked according to their effect size (Log LDA score). [file peerj-06-5830-s011.xlsx]

## Sheet: Table_S4
Table S4: OTUs showing differential abundances between yellow (HC, columns from A to D) and blue (HF, columns from F to I) abalone with statistical and biological significance obtained from LEfSe analyses. OTUs are ranked according to their effect size (Log LDA score).
Taxonomy	Class	Log LDA score	p- value		Taxonomy	Class	Log LDA score	p- value
Mycoplasmataceae_Mycoplasma_003	HC	4.31078	0.00140395		Mycoplasmataceae_Mycoplasma_001	HF	5.00834	2.81234e-11
Mycoplasmataceae_Mycoplasma_002	HC	3.93143	0.0163139		Mycoplasmataceae_Mycoplasma_007	HF	3.71551	2.25304e-08
Mycoplasmataceae_Mycoplasma_009	HC	3.41212	0.000166942		Mycoplasmataceae_Mycoplasma_006	HF	3.5544	0.00307538
Vibrionaceae	HC	3.30436	0.0037387		Mycoplasmataceae_Mycoplasma_008	HF	3.36975	0.0284517
Mycoplasmataceae_Mycoplasma_014	HC	3.18467	1.3222e-06		Mycoplasmataceae_Mycoplasma_010	HF	3.36169	0.000100944
Mycoplasmataceae_Mycoplasma_017	HC	3.07557	1.8578e-05		Mycoplasmataceae_Mycoplasma_106	HF	3.26171	0.0132441
Mycoplasmataceae_Mycoplasma_156	HC	3.03656	0.00452243		Mycoplasmataceae_Mycoplasma_013	HF	3.1746	5.3569e-08
Mycoplasmataceae_Mycoplasma_016	HC	2.95122	0.00351584		Mycoplasmataceae_Mycoplasma_035	HF	3.11271	0.00080687
Mycoplasmataceae_Mycoplasma_018	HC	2.94488	2.47083e-05		Mycoplasmataceae_Mycoplasma_015	HF	3.09225	1.19548e-06
Vibrionaceae_Vibrio_3	HC	2.94317	0.0185618		Mycoplasmataceae_Mycoplasma_187	HF	3.0323	0.0227847
Mycoplasmataceae_Mycoplasma_095	HC	2.94146	0.00105293		Mycoplasmataceae_Mycoplasma_021	HF	2.84429	0.00316667
Mycoplasmataceae_Mycoplasma_209	HC	2.9148	0.0368008		Mycoplasmataceae_Mycoplasma_121	HF	2.82559	0.00073181
Mycoplasmataceae_Mycoplasma_117	HC	2.84619	0.00457308		Mycoplasmataceae_Mycoplasma_019	HF	2.82319	0.0460171
Mycoplasmataceae_Mycoplasma_105	HC	2.83967	0.0183756		Mycoplasmataceae_Mycoplasma_022	HF	2.81584	1.18012e-06
Mycoplasmataceae_Mycoplasma_124	HC	2.82711	0.00221158		Mycoplasmataceae_Mycoplasma_023	HF	2.80799	1.77801e-07
Mycoplasmataceae_Mycoplasma_020	HC	2.81934	0.0074028		Mycoplasmataceae_Mycoplasma_024	HF	2.79121	0.00155709
Mycoplasmataceae_Mycoplasma_154	HC	2.81907	0.0185397		Mycoplasmataceae_Mycoplasma_173	HF	2.77845	0.0118242
Mycoplasmataceae_Mycoplasma_027	HC	2.78623	1.94282e-05		Mycoplasmataceae_Mycoplasma_205	HF	2.75122	0.0435529
Mycoplasmataceae_Mycoplasma_133	HC	2.77871	0.0185544		Mycoplasmataceae_Mycoplasma_170	HF	2.73483	0.0118242
Mycoplasmataceae_Mycoplasma_195	HC	2.77772	0.0184956		Mycoplasmataceae_Mycoplasma_185	HF	2.68911	0.0227847
Mycoplasmataceae_Mycoplasma_036	HC	2.77403	0.000478115		Mycoplasmataceae_Mycoplasma_087	HF	2.68883	0.00325554
Mycoplasmataceae_Mycoplasma_141	HC	2.75626	0.00925493		Mycoplasmataceae_Mycoplasma_192	HF	2.68676	0.0435853
Mycoplasmataceae_Mycoplasma_079	HC	2.73698	0.000218805		Mycoplasmataceae_Mycoplasma_127	HF	2.678	0.00152817
Mycoplasmataceae_Mycoplasma_083	HC	2.68135	0.00457685		Mycoplasmataceae_Mycoplasma_037	HF	2.66175	0.000827324
Vibrionaceae_Vibrio_1	HC	2.6702	0.0338924		Mycoplasmataceae_Mycoplasma_100	HF	2.65679	0.00154133
Mycoplasmataceae_Mycoplasma_039	HC	2.66922	0.00526098		Mycoplasmataceae_Mycoplasma_137	HF	2.65073	0.0331324
Mycoplasmataceae_Mycoplasma_107	HC	2.66487	0.00222094		Mycoplasmataceae_Mycoplasma_125	HF	2.64613	0.00308059
Mycoplasmataceae_Mycoplasma_060	HC	2.65651	0.00470595		Mycoplasmataceae_Mycoplasma_028	HF	2.62846	0.0031027
Mycoplasmataceae_Mycoplasma_034	HC	2.6554	0.00022966		Mycoplasmataceae_Mycoplasma_053	HF	2.62837	7.94151e-05
Mycoplasmataceae_Mycoplasma_042	HC	2.6536	0.000230292		Mycoplasmataceae_Mycoplasma_099	HF	2.616	0.0248389
Mycoplasmataceae_Mycoplasma_033	HC	2.64594	0.000222483		Mycoplasmataceae_Mycoplasma_059	HF	2.60543	0.00120243
Vibrionaceae_Vibrio_4	HC	2.6391	0.0368443		Mycoplasmataceae_Mycoplasma_177	HF	2.5947	0.0118242
Mycoplasmataceae_Mycoplasma_032	HC	2.62891	0.000499959		Mycoplasmataceae_Mycoplasma_157	HF	2.58797	0.00605889
Mycoplasmataceae_Mycoplasma_025	HC	2.6222	0.0133372		Mycoplasmataceae_Mycoplasma_118	HF	2.58303	0.00611554
Mycoplasmataceae_Mycoplasma_029	HC	2.60598	0.000419399		Mycoplasmataceae_Mycoplasma_043	HF	2.58213	8.06246e-05
Mycoplasmataceae_Mycoplasma_052	HC	2.59446	0.000497739		Mycoplasmataceae_Mycoplasma_146	HF	2.58146	0.00305495
Mycoplasmataceae_Mycoplasma_109	HC	2.59155	0.00456932		Mycoplasmataceae_Mycoplasma_155	HF	2.57613	0.0435853
Mycoplasmataceae_Mycoplasma_090	HC	2.58141	0.00105156		Mycoplasmataceae_Mycoplasma_063	HF	2.57572	0.00488765
Mycoplasmataceae_Mycoplasma_074	HC	2.57569	0.0072961		Mycoplasmataceae_Mycoplasma_088	HF	2.57498	0.000361221
Mycoplasmataceae_Mycoplasma_047	HC	2.57551	0.000227458		Mycoplasmataceae_Mycoplasma_055	HF	2.57377	0.000152893
Mycoplasmataceae_Mycoplasma_196	HC	2.56981	0.0368298		Mycoplasmataceae_Mycoplasma_049	HF	2.57263	0.000367825
Mycoplasmataceae_Mycoplasma_051	HC	2.55103	0.000497739		Mycoplasmataceae_Mycoplasma_189	HF	2.56799	0.0227847
Mycoplasmataceae_Mycoplasma_174	HC	2.54025	0.00921018		Mycoplasmataceae_Mycoplasma_152	HF	2.56686	0.0118647
Mycoplasmataceae_Mycoplasma_068	HC	2.5326	0.00105981		Mycoplasmataceae_Mycoplasma_126	HF	2.56629	0.0436015
Mycoplasmataceae_Mycoplasma_069	HC	2.53047	0.0045825		Mycoplasmataceae_Mycoplasma_089	HF	2.56267	0.000751511
Mycoplasmataceae_Mycoplasma_111	HC	2.51667	0.000483911		Mycoplasmataceae_Mycoplasma_070	HF	2.55958	0.00316378
Mycoplasmataceae_Mycoplasma_175	HC	2.50601	0.0184956		Mycoplasmataceae_Mycoplasma_136	HF	2.55925	0.00609426
Mycoplasmataceae_Mycoplasma_184	HC	2.49738	0.0184956		Mycoplasmataceae_Mycoplasma_178	HF	2.55913	0.0435529
Mycoplasmataceae_Mycoplasma_084	HC	2.47738	0.00105339		Mycoplasmataceae_Mycoplasma_119	HF	2.55096	0.0255858
Mycoplasmataceae_Mycoplasma_134	HC	2.44225	0.0045618		Mycoplasmataceae_Mycoplasma_050	HF	2.54223	0.000671378
Mycoplasmataceae_Mycoplasma_085	HC	2.44033	0.0321222		Mycoplasmataceae_Mycoplasma_048	HF	2.53853	0.000369251
Mycoplasmataceae_Mycoplasma_176	HC	2.43719	0.0368008		Mycoplasmataceae_Mycoplasma_061	HF	2.52839	0.0120958
Mycoplasmataceae_Mycoplasma_081	HC	2.40772	0.00220132		Mycoplasmataceae_Mycoplasma_058	HF	2.50232	0.0118918
Mycoplasmataceae_Mycoplasma_057	HC	2.40228	0.0232498		Mycoplasmataceae_Mycoplasma_072	HF	2.49971	0.000751511
Mycoplasmataceae_Mycoplasma_096	HC	2.39562	0.00220132		Mycoplasmataceae_Mycoplasma_098	HF	2.48842	0.0118963
Mycoplasmataceae_Mycoplasma_067	HC	2.39305	0.0185618		Mycoplasmataceae_Mycoplasma_161	HF	2.46031	0.0227847
Mycoplasmataceae_Mycoplasma_140	HC	2.38486	0.0368443		Mycoplasmataceae_Mycoplasma_160	HF	2.45777	0.0228358
Mycoplasmataceae_Mycoplasma_128	HC	2.37975	0.0264402		Mycoplasmataceae_Mycoplasma_120	HF	2.42422	0.0471178
Mycoplasmataceae_Mycoplasma_190	HC	2.37416	0.0184956		Mycoplasmataceae_Mycoplasma_135	HF	2.41748	0.00305495
Mycoplasmataceae_Mycoplasma_066	HC	2.36884	0.00220132		Mycoplasmataceae_Mycoplasma_113	HF	2.41574	0.0118782
Mycoplasmataceae_Mycoplasma_123	HC	2.36708	0.00926613		Mycoplasmataceae_Mycoplasma_077	HF	2.39764	0.00154133
Mycoplasmataceae_Mycoplasma_104	HC	2.35918	0.0368588		Mycoplasmataceae_Mycoplasma_080	HF	2.39624	0.02287
					Mycoplasmataceae_Mycoplasma_112	HF	2.39514	0.0436176
					Mycoplasmataceae_Mycoplasma_116	HF	2.39444	0.00605889
					Mycoplasmataceae_Mycoplasma_172	HF	2.38995	0.0228273
					Mycoplasmataceae_Mycoplasma_163	HF	2.37223	0.0436015
					Mycoplasmataceae_Mycoplasma_168	HF	2.37207	0.0228273
					Mycoplasmataceae_Mycoplasma_150	HF	2.36948	0.0118647
					Mycoplasmataceae_Mycoplasma_078	HF	2.36549	0.00634831
					Mycoplasmataceae_Mycoplasma_086	HF	2.35206	0.0132475
					Mycoplasmataceae_Mycoplasma_071	HF	2.31366	0.0436176
					Mycoplasmataceae_Mycoplasma_147	HF	2.26723	0.0436015
