# Supplementary material for: Structure, dynamics and predicted functional role of the gut microbiota of the blue (Haliotis fulgens) and yellow (H. corrugata) abalone from Baja California Sur, Mexico
Source: PeerJ. 2018 Nov 2;6:e5830. doi: 10.7717/peerj.5830 (PMC6216945; doi:10.7717/peerj.5830)
Supplement: Table S5 — Count number in individual abalone and functional description of identified KEGG orthologs. [file peerj-06-5830-s012.xlsx]

## Sheet: Table S5
Table S5: Count number in individual abalone and functional description of identified KEGG orthologs.
ID_KEGG	HC_0006	HC_0023	HC_0029	HC_0040	HC_0042	HC_0054	HC_0056	HC_0060	HC_0063	HC_0063_2	HC_0072	HC_0072_2	HC_0074	HC_0074_2	HC_0075	HC_0075_2	HC_0089	HC_0094	HC_0122	HC_0122_2	HC_0129	HC_0140	HC_0152	HC_0156	HC_0156_2	HC_0168	HC_0178	HC_0179	HF_0004	HF_0009	HF_0020	HF_0020_2	HF_0021	HF_0022	HF_0022_2	HF_0023	HF_0024	HF_0028	HF_0029	HF_0030	HF_0030_2	HF_0032	HF_0037	HF_0038	HF_0073	HF_0080	HF_0083	HF_0086	HF_0087
K00001	3	13	46	70	7	0	7	17	2	0	1	1	2	6	6	1	3	0	1	3	43	0	12	2	12	23	0	1	2	37	33	55	42	2	1	27	0	4	28	3	15	0	21	6	15	8	26	14	6
K00003	3	12	44	69	6	0	10	17	2	0	1	0	2	6	6	1	4	3	1	3	43	0	12	2	11	22	0	2	2	34	33	55	44	2	1	27	1	4	27	4	15	0	20	6	15	9	26	15	6
K00004	0	0	0	0	0	0	0	0	0	0	0	1	0	0	0	0	0	0	0	0	0	0	0	0	0	0	0	0	0	0	0	0	0	0	0	0	0	0	0	0	0	0	0	0	0	0	0	0	0
K00005	3	13	45	71	10	0	6	17	2	0	1	1	6	8	6	1	6	0	1	3	43	1	12	2	8	22	0	0	2	24	33	53	44	2	1	27	0	4	27	3	12	0	20	6	25	8	26	14	6
K00008	3	12	42	68	6	0	7	21	2	0	1	0	4	6	6	1	4	3	1	3	43	0	12	2	6	23	0	1	2	43	34	54	42	2	1	27	1	9	26	5	22	0	20	12	15	8	26	13	6
K00009	8	22	50	70	23	0	7	14	2	0	1	0	0	9	6	1	3	0	1	3	43	4	98	2	14	49	0	0	2	1	32	53	42	2	1	28	0	0	27	2	3	0	20	1	15	8	26	14	6
K00010	4	16	46	72	16	0	7	14	2	0	1	1	4	7	6	1	6	0	1	3	43	4	12	2	10	23	0	0	2	2	32	55	42	2	1	27	0	0	27	2	3	0	20	1	25	8	26	14	6
K00012	13	33	60	76	61	0	10	21	2	0	1	2	11	19	6	1	8	3	1	3	44	10	183	2	34	77	0	3	2	51	34	56	44	2	1	29	1	9	28	6	25	0	21	12	36	9	26	16	6
K00013	9	35	62	76	63	0	11	18	2	0	1	2	9	14	6	1	9	3	1	3	45	10	98	2	26	50	0	2	2	37	33	55	47	2	1	28	1	4	27	4	16	0	20	6	37	9	26	16	6
K00014	8	26	56	73	40	0	11	17	2	0	1	1	6	12	6	1	6	3	1	3	43	5	98	2	27	49	0	2	2	30	33	55	44	2	1	28	1	4	27	4	15	0	21	6	26	9	26	15	6
K00015	0	0	0	0	0	0	0	0	0	0	0	0	0	0	0	0	0	0	0	0	0	0	0	0	0	0	0	0	0	5	0	0	0	0	0	0	0	0	0	0	1	0	0	0	0	0	0	0	0
K00016	606	8	76	18	12	542	368	26	430	2598	231	451	27	15	27	330	134	1	454	36	70	8	156	6	44	130	90	6	114	1340	384	516	545	498	564	923	798	1310	478	122	164	190	783	532	362	420	186	150	152
K00018	5	15	14	5	34	0	4	0	0	0	0	1	4	6	0	0	2	0	0	0	1	5	85	0	18	27	0	0	0	0	0	2	0	0	0	1	0	0	1	0	1	0	0	0	11	1	0	1	0
K00019	0	0	1	0	1	0	0	0	0	0	0	0	0	0	0	0	0	0	0	0	0	0	0	0	0	0	0	1	0	5	0	0	0	0	0	0	0	0	0	0	1	0	0	0	0	0	0	0	0
K00020	10	24	20	6	55	0	1	4	0	0	0	2	6	12	0	0	3	3	0	0	2	9	171	1	17	54	0	2	0	34	1	5	5	0	0	2	1	4	1	2	15	0	0	6	12	0	0	1	0
K00021	5	13	11	2	28	0	0	0	0	0	0	0	0	4	0	0	0	0	0	0	0	4	85	0	8	27	0	0	0	0	0	0	0	0	0	1	0	0	0	0	1	0	0	0	1	0	0	0	0
K00023	5	14	11	4	33	0	0	0	0	0	0	1	4	6	0	0	3	0	0	0	1	5	86	0	8	27	0	1	0	0	0	0	0	0	0	1	0	0	0	0	1	0	0	0	11	0	0	0	0
K00024	43	14	12	45	45	0	4	0	0	0	0	1	4	7	1	0	3	6	0	5	1	8	99	3	33	37	0	2	0	12	1	8	2	0	13	10	0	7	5	1	4	1	2	0	32	1	5	2	0
K00025	0	0	0	0	0	0	0	0	0	0	0	0	0	0	0	0	0	0	0	0	0	0	0	0	2	0	0	0	0	0	0	0	0	0	0	0	0	0	0	0	0	0	0	0	0	0	0	0	0
K00027	8	27	56	73	39	0	7	17	2	0	1	1	6	12	6	1	6	3	1	3	43	5	98	2	16	49	0	1	2	24	33	53	44	2	1	28	1	4	27	4	13	0	20	6	26	8	26	15	6
K00029	43	14	12	45	44	0	1	0	0	0	0	1	4	7	1	0	2	0	0	5	1	8	100	3	22	37	0	2	0	10	1	8	0	0	13	10	0	7	5	0	4	1	1	0	32	0	5	0	0
K00030	3	13	46	70	6	0	6	17	2	0	1	0	2	6	6	1	3	3	1	3	42	0	12	2	7	22	0	1	2	22	33	53	42	2	1	27	0	4	28	3	12	0	20	6	15	8	26	14	6
K00031	43	14	12	45	46	0	4	4	0	0	0	2	6	8	1	0	3	0	0	5	1	8	99	3	27	37	0	3	0	33	2	9	3	0	13	10	1	12	5	2	14	1	2	6	32	1	5	2	0
K00033	5	19	18	5	45	0	1	4	0	0	0	1	6	7	0	0	3	0	0	0	1	5	85	0	15	27	0	1	0	24	1	0	3	0	0	1	1	4	1	2	11	0	0	6	12	0	0	1	0
K00034	0	0	0	0	1	0	0	4	0	0	0	0	2	0	0	0	0	0	0	0	0	0	0	0	0	0	0	0	0	22	1	0	2	0	0	0	0	4	0	2	10	0	0	6	0	0	0	0	0
K00035	0	0	0	0	0	0	0	0	0	0	0	0	0	0	0	0	0	0	0	0	0	0	0	0	0	0	0	1	0	0	0	0	0	0	0	0	0	0	0	0	0	0	0	0	0	0	0	0	0
K00036	5	15	14	5	35	0	1	4	0	0	0	1	6	7	0	0	2	3	0	0	1	5	85	0	15	27	0	2	0	23	1	3	3	0	0	1	1	4	1	2	11	0	0	6	11	0	0	1	0
K00037	0	0	0	0	1	0	0	0	0	0	0	0	0	0	0	0	0	0	0	0	0	0	0	0	0	0	0	0	0	0	0	0	0	0	0	0	0	0	0	0	0	0	0	0	0	0	0	0	0
K00040	4	2	1	0	1	0	0	0	0	0	0	0	0	4	0	0	0	0	0	0	0	0	85	0	7	26	0	1	0	0	0	0	0	0	0	1	0	0	0	0	1	0	0	0	0	0	0	0	0
K00041	0	0	0	0	0	0	0	0	0	0	0	0	0	0	0	0	0	0	0	0	0	0	0	0	1	0	0	0	0	0	0	0	0	0	0	0	0	0	0	0	0	0	0	0	0	0	0	0	0
K00042	0	9	9	2	25	0	1	0	0	0	0	1	4	2	0	0	3	0	0	0	0	1	0	0	1	0	0	0	0	5	0	0	0	0	0	0	0	0	0	0	1	0	0	0	11	0	0	0	0
K00046	0	0	0	0	0	0	0	0	0	0	0	0	0	0	0	0	0	0	0	0	0	0	0	0	12	0	0	0	0	0	0	0	0	0	0	0	0	0	0	0	0	0	0	0	0	0	0	0	0
K00048	0	0	0	0	0	0	0	0	0	0	0	0	0	0	0	0	0	0	0	0	0	0	0	0	2	0	0	0	0	0	0	0	0	0	0	0	0	0	0	0	0	0	0	0	0	0	0	0	0
K00050	0	5	4	0	11	0	0	0	0	0	0	0	0	0	0	0	0	0	0	0	1	0	0	0	1	0	0	0	0	0	0	0	0	0	0	0	0	0	0	0	1	0	0	0	0	0	0	0	0
K00052	8	26	56	73	40	0	11	17	2	0	1	1	6	12	6	1	6	3	1	3	43	5	98	2	24	49	0	2	2	30	33	55	44	2	1	28	1	4	27	4	15	0	21	6	26	9	26	15	6
K00053	8	26	56	73	40	0	11	17	2	0	1	1	6	12	6	1	6	3	1	3	43	5	98	2	23	49	0	2	2	30	33	55	44	2	1	28	1	4	27	4	15	0	20	6	26	9	26	15	6
K00054	0	0	0	0	0	0	0	0	0	0	0	0	0	0	0	0	0	0	0	0	0	0	0	0	0	0	0	0	0	1	0	0	0	0	0	0	0	0	0	0	0	0	0	0	0	0	0	0	0
K00057	653	34	131	132	61	542	379	44	432	2598	232	452	33	28	34	331	140	4	454	44	113	16	268	10	76	189	90	9	116	1375	419	577	589	499	578	960	799	1321	510	126	181	192	805	538	408	429	218	165	157
K00058	9	31	61	74	51	0	11	17	2	0	1	1	6	12	6	1	6	3	1	3	44	6	98	2	30	49	0	2	2	31	33	55	44	2	1	28	1	4	27	4	15	0	21	6	26	9	26	15	6
K00059	60	63	119	191	117	0	20	35	3	0	3	3	15	31	13	2	17	9	1	12	89	18	295	7	71	135	0	8	4	87	67	121	91	3	15	65	2	16	58	7	38	1	43	13	84	17	58	30	12
K00060	5	14	12	4	34	0	0	0	0	0	0	1	4	6	0	0	2	0	0	0	1	5	85	0	11	27	0	1	0	0	0	2	0	0	0	1	0	0	0	0	1	0	0	0	11	0	0	0	0
K00064	0	0	0	0	0	0	0	0	0	0	0	0	0	0	0	0	0	0	0	0	0	0	0	0	0	0	0	0	0	0	0	0	0	0	0	0	0	0	0	0	0	0	0	0	0	0	0	0	0
K00065	7	16	47	72	10	0	6	14	2	0	1	1	4	11	6	1	6	0	1	3	43	1	98	2	13	48	0	1	2	2	32	53	42	2	1	28	0	0	28	2	3	0	20	1	25	8	26	14	6
K00066	0	0	0	0	0	0	0	0	0	0	0	0	0	0	0	0	0	0	0	0	0	0	0	0	2	0	0	0	0	0	0	0	0	0	0	0	0	0	0	0	0	0	0	0	0	0	0	0	0
K00067	4	21	52	70	37	0	10	21	2	0	1	0	4	6	6	1	4	3	1	3	42	0	12	2	20	23	0	2	2	52	34	58	44	2	1	27	1	9	27	5	24	0	20	12	15	9	26	14	6
K00068	3	12	42	68	4	0	6	14	2	0	1	0	0	5	6	1	3	0	1	3	42	0	12	2	6	22	0	0	2	1	32	53	42	2	1	27	0	0	26	2	2	0	20	1	15	8	26	13	6
K00074	3	12	44	69	5	0	7	14	2	0	1	1	0	5	6	1	5	0	1	3	43	0	12	2	11	22	0	0	2	2	32	55	42	2	1	27	0	0	27	2	3	0	20	1	15	8	26	14	6
K00075	46	26	56	114	50	0	11	17	2	0	1	1	6	13	7	1	6	3	1	8	43	8	112	5	32	59	0	3	2	34	34	61	44	2	14	37	1	12	32	4	17	1	22	6	47	9	31	15	6
K00076	0	0	0	0	0	0	3	0	0	0	0	0	0	0	0	0	0	0	0	0	0	0	0	0	0	0	0	0	0	0	0	0	0	0	0	0	0	0	0	1	0	0	0	0	0	1	0	1	0
K00077	8	26	57	73	38	0	7	14	2	0	1	1	4	11	6	1	6	6	1	3	43	5	98	2	20	49	0	1	2	2	32	55	42	2	1	28	0	0	27	2	3	0	20	1	26	8	26	14	6
K00079	0	0	0	0	0	0	0	4	0	0	0	0	2	0	0	0	0	0	0	0	0	0	0	0	0	0	0	0	0	21	1	0	0	0	0	0	0	4	0	2	10	0	0	6	0	0	0	0	0
K00082	0	0	0	0	1	0	0	4	0	0	0	0	2	1	0	0	0	0	0	0	0	0	0	0	1	0	0	0	0	22	1	0	2	0	0	0	0	4	0	2	10	0	0	6	0	0	0	0	0
K00086	0	1	2	1	0	0	0	0	0	0	0	0	0	0	0	0	0	0	0	0	0	0	0	0	1	0	0	0	0	0	0	0	0	0	0	0	0	0	1	0	0	0	0	0	0	0	0	0	0
K00088	46	26	56	114	42	0	11	17	2	0	1	1	6	13	7	1	6	3	1	8	43	8	112	5	35	59	0	3	2	34	34	61	44	2	14	37	1	12	32	4	17	1	21	6	47	9	31	15	6
K00090	0	0	0	0	0	0	0	0	0	0	0	0	0	0	0	0	0	0	0	0	0	0	0	0	0	0	0	1	0	0	0	0	0	0	0	0	0	0	0	0	0	0	0	0	0	0	0	0	0
K00091	0	0	0	0	2	0	0	7	0	0	0	0	4	1	0	0	0	0	0	0	0	0	0	0	1	1	0	1	0	48	2	1	2	0	0	0	1	9	0	3	21	0	0	11	0	0	0	0	0
K00096	0	0	0	0	0	0	0	0	0	0	0	0	0	0	0	0	0	0	0	0	0	0	0	0	1	0	0	0	0	0	0	0	0	0	0	0	0	0	0	0	0	0	0	0	0	0	0	0	0
K00097	5	15	14	5	36	0	4	4	0	0	0	1	6	7	0	0	2	3	0	0	1	5	85	0	17	27	0	2	0	29	1	3	2	0	0	1	1	4	1	2	12	0	1	6	11	1	0	2	0
K00099	46	26	56	114	42	0	11	17	2	0	1	1	6	13	7	1	6	3	1	8	43	8	112	5	34	59	0	3	2	33	34	61	44	2	14	37	1	12	32	4	17	1	21	6	47	9	31	15	6
K00100	17	56	112	146	85	0	18	28	3	0	3	4	7	23	12	1	12	6	1	7	87	14	195	4	45	99	0	1	4	5	64	110	83	3	2	56	0	0	53	4	8	0	41	2	52	17	53	30	12
K00101	1	12	10	1	30	0	1	0	0	0	0	0	0	0	0	0	0	0	0	0	1	4	0	0	1	1	0	0	0	5	0	0	0	0	0	0	0	0	0	0	2	0	0	0	1	0	0	0	0
K00102	0	0	0	0	0	0	0	0	0	0	0	0	0	0	0	0	0	0	0	0	0	0	0	0	0	0	0	0	0	0	0	0	0	0	0	0	0	0	0	0	0	0	0	0	0	0	0	0	0
K00104	3	13	45	71	10	0	10	17	2	0	1	1	6	8	6	1	6	6	1	3	43	1	12	2	11	23	0	1	2	29	33	55	44	2	1	27	1	4	27	4	14	0	21	6	25	9	26	15	6
K00108	5	14	11	4	34	0	1	0	0	0	0	1	4	6	0	0	2	0	0	0	1	5	85	0	11	27	0	1	0	5	0	2	0	0	0	1	0	0	0	0	3	0	0	0	11	0	0	0	0
K00111	614	36	135	93	55	542	375	44	432	2598	232	453	36	29	33	331	142	1	454	39	114	14	254	8	65	179	90	8	116	1363	418	571	586	499	564	951	799	1314	506	126	178	191	803	538	398	428	213	165	157
K00112	0	1	2	2	4	0	0	0	0	0	0	1	4	2	0	0	2	0	0	0	0	1	0	0	3	0	0	0	0	0	0	0	0	0	0	0	0	0	0	0	0	0	0	0	10	0	0	0	0
K00113	0	1	2	2	4	0	0	0	0	0	0	1	4	2	0	0	2	0	0	0	0	1	0	0	3	0	0	0	0	5	0	0	0	0	0	0	0	0	0	0	1	0	0	0	10	0	0	0	0
K00114	0	1	1	2	4	0	0	0	0	0	0	1	4	2	0	0	2	0	0	0	0	1	0	0	0	0	0	0	0	0	0	0	0	0	0	0	0	0	0	0	0	0	0	0	10	0	0	0	0
K00116	0	0	0	0	0	0	4	4	0	0	0	0	2	1	0	1	0	0	0	0	0	0	0	0	3	0	0	0	0	21	1	3	1	0	0	0	1	4	0	2	10	0	0	6	0	1	0	1	0
K00117	0	0	0	0	0	0	0	0	0	0	0	0	0	0	0	0	0	0	0	0	0	0	0	0	5	0	0	0	0	5	0	0	0	0	0	0	0	0	0	0	1	0	0	0	0	0	0	0	0
K00118	0	0	1	0	0	0	0	0	0	0	0	0	0	0	0	0	0	0	0	0	0	0	0	0	2	0	0	1	0	0	0	0	0	0	0	0	0	0	0	0	0	0	0	0	0	0	0	0	0
K00119	1	12	11	3	32	0	1	0	0	0	0	1	4	2	0	0	2	0	0	0	1	4	0	0	1	1	0	0	0	0	0	0	0	0	0	0	0	0	0	0	1	0	0	0	11	0	0	0	0
K00121	14	30	25	10	75	0	1	4	0	0	0	3	13	19	0	0	7	0	0	0	3	10	257	1	24	80	0	4	0	25	1	5	5	0	0	2	1	4	0	2	13	0	0	6	33	0	1	1	0
K00122	0	0	1	0	0	0	0	0	0	0	0	0	0	0	0	0	0	0	0	0	0	0	0	0	0	0	0	0	0	0	0	0	0	0	0	0	0	0	0	0	0	0	0	0	0	0	0	0	0
K00123	13	37	63	77	65	0	11	18	2	0	1	2	9	18	6	1	8	3	1	3	44	10	183	2	25	76	0	3	2	29	33	53	44	2	2	28	1	4	27	5	16	0	21	6	37	9	26	17	6
K00124	5	15	13	6	39	0	4	0	0	0	0	2	7	8	0	0	5	3	0	0	2	6	86	0	8	27	0	1	0	0	0	0	0	0	0	1	0	0	0	1	1	0	1	0	22	1	0	2	0
K00127	5	15	13	7	40	0	4	0	0	0	0	2	7	8	0	0	5	3	0	0	2	6	86	0	8	27	0	1	0	0	0	0	0	0	1	1	1	0	0	1	1	0	1	0	22	1	0	3	0
K00128	6	23	21	5	58	0	2	4	0	0	0	2	6	7	0	1	4	0	0	0	3	6	85	0	15	27	0	3	0	40	1	5	3	0	0	1	1	4	0	2	16	0	1	6	12	0	0	0	0
K00130	5	14	11	4	35	0	1	4	0	0	0	1	6	7	0	0	2	0	0	0	1	5	85	0	9	27	0	1	0	31	1	3	0	0	0	1	1	4	0	2	14	0	0	6	11	0	0	0	0
K00131	610	20	117	86	15	542	375	40	432	2598	232	451	27	20	33	331	137	1	454	39	112	8	169	7	47	152	90	6	116	1343	417	569	586	499	564	950	798	1310	504	124	166	191	802	533	376	428	212	163	157
K00133	51	41	70	118	83	0	11	18	2	0	1	2	9	19	7	1	8	3	1	8	44	13	197	5	43	86	0	3	2	34	34	61	44	2	14	38	1	12	33	4	18	1	22	6	58	9	31	16	6
K00134	663	62	155	139	121	542	383	44	432	2598	232	454	40	41	34	331	145	7	454	44	116	26	439	11	95	243	90	10	116	1377	419	582	589	499	578	961	800	1321	510	127	184	192	806	538	431	430	218	168	157
K00135	9	16	14	6	41	0	1	4	0	0	0	3	9	13	0	0	5	0	0	0	2	6	171	1	16	53	0	2	0	29	1	3	2	0	0	1	1	4	0	2	13	0	1	6	22	0	0	0	0
K00140	5	12	14	8	37	0	1	0	0	0	0	3	11	10	0	0	8	0	0	0	2	8	86	0	9	27	0	3	0	11	0	7	0	0	0	1	0	0	0	0	4	0	0	0	32	0	0	0	0
K00145	14	40	68	77	75	0	14	21	2	0	1	2	11	19	6	1	9	9	1	3	44	11	183	2	41	77	0	4	2	59	34	58	47	2	2	28	2	9	27	6	27	0	21	12	37	10	26	17	6
K00146	0	0	0	0	0	0	0	0	0	0	0	0	0	0	0	0	1	0	0	0	0	0	0	0	0	0	0	0	0	0	0	0	0	0	0	0	0	0	0	0	0	0	0	0	0	0	0	0	0
K00147	8	26	55	73	41	0	11	21	2	0	1	1	8	13	6	1	6	3	1	3	43	5	98	2	23	50	0	2	2	52	34	56	46	2	1	28	1	9	27	6	25	0	21	12	26	9	26	15	6
K00150	0	0	0	0	1	0	0	4	0	0	0	0	2	1	0	0	0	0	0	0	0	0	0	0	0	0	0	0	0	22	1	0	2	0	0	0	0	4	0	2	10	0	0	6	0	0	0	0	0
K00151	0	0	0	0	0	0	0	0	0	0	0	0	0	0	0	0	1	0	0	0	0	0	0	0	0	0	0	0	0	0	0	0	0	0	0	0	0	0	0	0	0	0	0	0	0	0	0	0	0
K00154	5	14	11	4	34	0	1	0	0	0	0	1	4	6	0	0	2	0	0	0	1	5	85	0	8	27	0	1	0	0	0	2	0	0	0	1	0	0	0	0	1	0	0	0	11	0	0	0	0
K00155	0	0	1	0	1	0	0	0	0	0	0	0	0	0	0	0	0	0	0	0	0	0	0	0	2	0	0	1	0	0	0	2	0	0	0	0	0	0	0	0	1	0	0	0	0	0	0	0	0
K00156	0	0	0	0	0	0	0	0	0	0	0	0	0	0	0	0	0	0	0	0	0	0	0	0	2	0	0	0	0	0	0	0	0	0	0	0	0	0	0	0	0	0	0	0	0	0	0	0	0
K00161	648	21	121	130	32	542	374	44	432	2598	232	452	33	24	34	331	141	4	454	44	113	12	183	10	62	163	90	9	116	1370	419	575	589	499	577	959	798	1321	510	126	178	192	804	538	408	428	218	164	157
K00162	648	21	121	130	32	542	374	44	432	2598	232	452	33	24	34	331	141	4	454	44	113	12	183	10	62	163	90	9	116	1370	419	575	589	499	577	959	798	1321	510	126	178	192	804	538	408	428	218	164	157
K00163	5	14	12	4	34	0	1	0	0	0	0	1	4	6	0	0	2	0	0	0	1	5	85	0	8	27	0	1	0	5	0	2	0	0	0	1	0	0	0	0	2	0	0	0	11	0	0	0	0
K00164	43	14	12	45	44	0	1	0	0	0	0	1	4	7	1	0	3	0	0	5	1	8	99	3	21	37	0	2	0	10	1	8	0	0	13	10	0	7	5	0	4	1	1	0	32	0	5	0	0
K00166	0	0	1	0	1	0	0	0	0	0	0	0	0	0	0	0	0	0	0	0	0	0	0	0	0	0	0	0	0	0	0	2	0	0	0	0	0	0	0	0	0	0	0	0	0	0	0	0	0
K00167	0	0	1	0	1	0	0	0	0	0	0	0	0	0	0	0	0	0	0	0	0	0	0	0	0	0	0	0	0	0	0	2	0	0	0	0	0	0	0	0	0	0	0	0	0	0	0	0	0
K00169	0	1	2	1	0	0	3	0	0	0	0	0	0	0	0	0	0	6	0	0	0	0	0	0	0	0	0	0	0	0	0	0	0	0	0	0	0	0	1	1	0	0	0	0	0	1	0	2	0
K00170	0	1	2	1	0	0	3	0	0	0	0	0	0	0	0	0	0	9	0	0	0	0	0	0	0	0	0	0	0	0	0	0	0	0	0	0	0	0	1	1	0	0	0	0	0	1	0	2	0
K00171	0	1	2	1	0	0	3	0	0	0	0	0	0	0	0	0	0	3	0	0	0	0	0	0	0	0	0	0	0	0	0	0	0	0	0	0	0	0	1	1	0	0	0	0	0	1	0	2	0
K00172	0	1	2	1	0	0	3	0	0	0	0	0	0	0	0	0	0	6	0	0	0	0	0	0	0	0	0	0	0	0	0	0	0	0	0	0	0	0	1	1	0	0	0	0	0	1	0	2	0
K00174	3	14	47	71	5	0	10	14	2	0	1	0	0	5	6	1	4	3	1	3	42	0	12	2	21	22	0	0	2	1	32	53	42	2	1	28	0	0	29	2	2	0	21	1	15	9	26	16	6
K00175	3	14	47	71	5	0	10	14	2	0	1	0	0	5	6	1	4	3	1	3	42	0	12	2	21	22	0	0	2	1	32	53	42	2	1	28	0	0	29	2	2	0	21	1	15	9	26	16	6
K00176	3	14	47	71	5	0	10	14	2	0	1	0	0	5	6	1	3	3	1	3	42	0	12	2	12	22	0	0	2	1	32	53	42	2	1	28	0	0	29	2	2	0	20	1	15	9	26	16	6
K00177	3	14	47	71	5	0	10	14	2	0	1	0	0	5	6	1	3	3	1	3	42	0	12	2	12	22	0	0	2	1	32	53	42	2	1	28	0	0	29	2	2	0	20	1	15	9	26	16	6
K00179	0	0	0	0	0	0	0	0	0	0	0	0	0	0	0	0	0	3	0	0	0	0	0	0	2	0	0	0	0	0	0	0	0	0	0	0	0	0	0	0	0	0	1	0	0	0	0	0	0
K00180	0	0	0	0	0	0	0	0	0	0	0	0	0	0	0	0	0	3	0	0	0	0	0	0	3	0	0	0	0	0	0	0	0	0	0	0	0	0	0	0	0	0	1	0	0	0	0	0	0
K00184	0	0	0	0	0	0	0	0	0	0	0	0	0	0	0	0	0	0	0	0	0	0	0	0	3	0	0	0	0	1	0	0	0	0	0	0	0	0	0	0	0	0	0	0	0	0	0	0	0
K00185	0	0	0	0	0	0	0	0	0	0	0	0	0	0	0	0	0	3	0	0	0	0	0	0	3	0	0	0	0	1	0	0	0	0	0	0	0	0	0	0	0	0	0	0	0	0	0	0	0
K00194	0	0	0	0	0	0	0	0	0	0	0	0	0	0	0	0	0	3	0	0	0	0	0	0	0	0	0	0	0	0	0	0	0	0	0	0	0	0	0	0	0	0	0	0	0	0	0	0	0
K00197	0	0	0	0	0	0	0	0	0	0	0	0	0	0	0	0	0	3	0	0	0	0	0	0	0	0	0	0	0	0	0	0	0	0	0	0	0	0	0	0	0	0	1	0	0	0	0	0	0
K00198	0	0	0	0	0	0	0	0	0	0	0	0	0	0	0	0	0	0	0	0	0	0	0	0	0	0	0	0	0	0	0	0	0	0	0	0	0	0	0	0	0	0	1	0	0	0	0	0	0
K00207	0	0	0	0	0	0	0	0	0	0	0	0	0	0	0	0	0	0	0	0	0	0	0	0	0	0	0	0	0	0	0	0	0	0	0	0	0	0	0	0	0	0	0	0	0	0	0	0	0
K00208	38	0	0	41	12	0	3	4	0	0	0	0	2	2	1	0	0	0	0	5	0	3	14	3	16	10	0	2	0	32	2	6	3	0	13	9	1	12	5	2	14	1	2	6	21	1	5	1	0
K00210	0	0	0	0	1	0	0	4	0	0	0	0	2	1	0	0	0	0	0	0	0	0	0	0	0	0	0	0	0	28	1	0	2	0	0	0	0	4	0	2	11	0	0	6	0	0	0	0	0
K00214	0	0	0	0	0	0	0	0	0	0	0	0	0	0	0	0	0	0	0	0	0	0	0	0	0	0	0	0	0	2	0	0	2	0	0	0	0	0	0	0	0	0	0	0	0	0	0	0	0
K00215	46	26	56	114	50	0	11	17	2	0	1	1	6	13	7	1	6	6	1	8	43	8	112	5	34	59	0	3	2	34	34	61	44	2	14	37	1	12	32	4	17	1	22	6	47	9	31	15	6
K00216	1	3	2	1	8	0	0	0	0	0	0	0	0	0	0	0	0	0	0	0	0	4	0	0	1	1	0	0	0	0	0	0	0	0	0	0	0	0	0	0	0	0	0	0	0	0	0	0	0
K00218	0	0	0	0	1	0	0	4	0	0	0	0	2	2	0	0	0	0	0	0	0	0	0	0	0	0	0	0	0	22	1	0	2	0	0	0	0	4	0	2	10	0	0	6	0	0	0	0	0
K00219	5	14	13	4	35	0	1	0	0	0	0	2	4	6	0	0	3	0	0	0	1	5	85	0	9	27	0	1	0	0	0	2	0	0	0	1	0	0	0	0	1	0	0	0	11	0	0	0	0
K00221	0	0	1	0	0	0	0	0	0	0	0	0	0	0	0	0	0	0	0	0	0	0	0	0	0	0	0	0	0	0	0	0	0	0	0	0	0	0	0	0	0	0	0	0	0	0	0	0	0
K00224	0	0	0	0	0	0	0	0	0	0	0	0	0	0	0	0	0	0	0	0	0	0	0	0	0	0	0	0	0	0	0	0	0	0	0	0	0	0	0	1	0	0	0	0	0	0	0	1	0
K00226	46	26	56	114	43	0	11	17	2	0	1	1	6	13	7	1	6	3	1	8	43	8	112	5	41	59	0	3	2	36	34	61	47	2	14	37	1	12	32	4	17	1	21	6	47	9	31	15	6
K00228	43	14	12	45	45	0	1	4	0	0	0	1	6	8	1	0	2	0	0	5	1	8	99	3	19	37	0	3	0	33	2	9	2	0	13	10	1	12	5	2	14	1	1	6	32	0	5	0	0
K00230	5	14	11	4	34	0	0	0	0	0	0	1	4	6	0	0	2	0	0	0	1	5	85	0	8	27	0	0	0	0	0	0	0	0	0	1	0	0	0	0	1	0	0	0	12	0	0	0	0
K00231	0	0	0	0	0	0	0	4	0	0	0	0	2	0	0	0	0	3	0	0	0	0	0	0	0	0	0	0	0	21	1	0	0	0	0	0	0	4	0	2	10	0	0	6	0	0	0	0	0
K00239	43	15	14	46	46	0	7	4	0	0	0	1	6	8	1	0	3	3	0	5	1	9	99	3	27	37	0	3	0	33	2	9	3	0	13	10	1	12	6	2	14	1	2	6	32	2	5	2	0
K00240	43	14	12	45	45	0	4	4	0	0	0	1	6	8	1	0	3	3	0	5	1	8	99	3	27	37	0	3	0	33	2	9	3	0	13	10	1	12	5	2	14	1	1	6	32	1	5	0	0
K00241	43	14	12	45	44	0	1	0	0	0	0	1	4	8	1	0	3	3	0	5	1	8	99	3	27	37	0	2	0	10	1	8	0	0	13	10	0	7	5	0	4	1	1	0	32	0	5	0	0
K00242	43	14	12	45	44	0	1	0	0	0	0	1	4	7	1	0	2	3	0	5	1	8	99	3	18	37	0	2	0	9	1	8	0	0	13	10	0	7	5	0	4	1	1	0	32	0	5	0	0
K00243	5	15	14	5	34	0	4	0	0	0	0	1	4	6	0	0	2	0	0	0	1	5	85	0	18	27	0	0	0	1	0	0	0	0	0	1	0	0	1	1	1	0	1	0	11	1	0	2	0
K00244	8	28	59	75	40	0	10	14	2	0	1	1	4	11	6	1	6	0	1	3	43	5	98	2	16	49	0	0	2	2	32	53	42	2	1	28	0	0	29	2	3	0	21	1	26	9	26	16	6
K00245	5	14	11	4	33	0	4	0	0	0	0	1	4	6	0	0	2	0	0	0	1	5	85	0	8	27	0	0	0	0	0	0	0	0	0	1	0	0	0	1	1	0	1	0	11	1	0	2	0
K00246	5	14	11	4	34	0	4	0	0	0	0	1	4	6	0	0	2	0	0	0	1	5	85	0	8	27	0	0	0	0	0	0	0	0	0	1	0	0	0	1	1	0	0	0	11	1	0	2	0
K00247	5	14	11	4	33	0	0	0	0	0	0	1	4	6	0	0	2	0	0	0	1	5	85	0	8	27	0	0	0	0	0	0	0	0	0	1	0	0	0	0	1	0	0	0	11	0	0	0	0
K00248	3	13	48	70	5	0	7	14	2	0	1	0	0	5	6	1	3	3	1	3	42	0	12	2	8	22	0	0	2	1	32	53	42	2	1	27	0	0	28	2	2	0	21	1	15	8	26	14	6
K00249	0	0	2	0	1	0	1	0	0	0	0	0	0	0	0	0	2	0	0	0	1	0	0	0	0	0	0	2	0	5	0	4	0	0	0	0	0	0	0	0	3	0	0	0	0	0	0	0	0
K00252	0	0	0	0	1	0	0	0	0	0	0	0	0	0	0	0	0	0	0	0	0	0	0	0	0	0	0	1	0	1	0	2	0	0	0	0	0	0	0	0	1	0	0	0	0	0	0	0	0
K00253	0	1	3	2	7	0	0	0	0	0	0	1	4	2	0	0	2	0	0	0	1	1	0	0	0	0	0	1	0	0	0	2	0	0	0	0	0	0	0	0	1	0	0	0	11	0	0	0	0
K00255	0	0	0	0	0	0	0	0	0	0	0	1	0	0	0	0	0	0	0	0	0	0	0	0	0	0	0	0	0	0	0	0	0	0	0	0	0	0	0	0	0	0	0	0	0	0	0	0	0
K00257	6	14	13	4	40	0	1	0	0	0	0	4	4	6	0	0	3	3	0	0	2	5	86	0	17	27	0	4	0	2	0	9	0	0	0	1	0	0	0	0	4	0	0	0	12	0	0	0	0
K00258	0	4	5	0	10	0	0	0	0	0	0	0	0	0	0	0	0	0	0	0	0	0	0	0	0	0	0	0	0	0	0	0	0	0	0	0	0	0	0	0	0	0	0	0	0	0	0	0	0
K00259	6	15	15	6	39	0	0	4	0	0	0	2	9	9	0	0	5	0	0	0	2	5	86	0	16	27	0	2	0	29	1	3	3	0	0	1	1	4	1	2	12	0	0	6	22	0	0	1	0
K00260	42	11	11	44	36	0	1	0	0	0	0	1	4	7	1	0	3	0	0	5	0	4	99	3	17	36	0	2	0	4	1	8	0	0	13	10	0	7	5	0	3	1	2	0	32	0	5	0	0
K00261	0	0	0	0	1	0	0	0	0	0	0	0	0	0	0	0	0	0	0	0	0	0	0	0	0	0	0	0	0	5	0	0	0	0	0	0	0	0	0	0	1	0	0	0	0	0	0	0	0
K00262	3	12	44	69	7	0	10	17	2	0	1	0	2	6	6	1	3	0	1	3	42	0	12	2	20	22	0	1	2	25	33	53	44	2	1	27	1	4	27	4	12	0	20	6	15	9	26	15	6
K00263	0	1	3	1	1	0	0	0	0	0	0	0	0	0	0	0	0	0	0	0	0	0	0	0	3	0	0	1	0	1	0	2	0	0	0	0	0	0	1	0	1	0	0	0	0	0	0	0	0
K00265	19	67	90	84	138	0	15	14	2	0	2	4	15	25	6	1	13	6	1	4	46	20	269	3	44	104	0	3	2	12	32	57	42	2	1	29	1	0	27	2	8	0	21	1	60	10	27	17	6
K00266	28	106	225	293	155	0	32	59	6	0	5	4	17	41	23	3	22	4	3	13	174	20	305	8	76	170	0	4	8	40	130	216	169	6	4	111	1	4	109	9	26	1	81	9	104	32	105	59	23
K00273	0	0	0	0	0	0	0	0	0	0	0	0	0	0	0	0	0	0	0	0	0	0	0	0	0	0	0	0	0	5	0	0	0	0	0	0	0	0	0	0	1	0	0	0	0	0	0	0	0
K00274	0	0	0	0	1	0	0	0	0	0	0	0	0	0	0	0	0	0	0	0	0	0	0	0	2	0	0	0	0	2	0	0	2	0	0	0	0	0	0	0	0	0	0	0	0	0	0	0	0
K00275	43	15	14	46	38	0	1	4	0	0	0	1	6	8	1	0	2	0	0	5	1	8	99	3	22	37	0	3	0	33	2	9	2	0	13	10	1	12	6	2	14	1	0	6	32	0	5	1	0
K00278	5	15	14	5	36	0	4	4	0	0	0	1	6	7	0	0	3	3	0	0	1	5	85	0	18	27	0	1	0	23	1	3	2	0	0	1	1	4	1	2	11	0	1	6	11	1	0	2	0
K00281	5	14	12	4	35	0	1	4	0	0	0	1	6	7	0	0	2	0	0	0	1	5	85	0	14	27	0	1	0	29	1	3	2	0	0	1	1	4	0	2	12	0	0	6	11	0	0	0	0
K00282	0	0	0	0	0	0	0	0	0	0	0	0	0	0	0	0	0	0	0	0	0	0	0	0	0	0	0	0	0	0	0	0	0	0	0	0	0	0	0	0	0	0	1	0	0	0	0	0	0
K00283	0	0	0	0	0	0	0	0	0	0	0	0	0	0	0	0	0	0	0	0	0	0	0	0	0	0	0	0	0	0	0	0	0	0	0	0	0	0	0	0	0	0	1	0	0	0	0	0	0
K00284	0	0	0	0	1	0	0	4	0	0	0	0	2	1	0	0	0	0	0	0	0	0	0	0	2	0	0	0	0	24	1	0	2	0	0	0	0	4	0	2	10	0	0	6	0	0	0	0	0
K00285	5	10	8	4	25	0	1	0	0	0	0	2	4	6	0	0	2	0	0	0	1	5	85	0	11	27	0	2	0	6	0	2	0	0	0	1	0	0	0	0	2	0	0	0	11	0	0	0	0
K00286	8	26	56	73	40	0	11	17	2	0	1	1	6	12	6	1	6	3	1	3	44	5	98	2	26	49	0	2	2	30	33	55	44	2	1	28	1	4	27	4	15	0	21	6	26	9	26	15	6
K00287	615	39	136	91	60	542	375	40	432	2598	232	452	31	26	33	331	140	1	454	39	113	13	254	7	68	179	90	8	116	1343	417	571	586	499	564	951	798	1310	505	124	168	191	803	533	388	428	213	164	157
K00290	0	0	1	0	0	0	4	0	0	0	0	0	0	0	0	0	0	0	0	0	1	0	0	0	9	0	0	0	0	0	0	0	0	0	0	0	0	0	0	1	0	0	1	0	0	1	0	1	0
K00292	0	0	0	0	0	0	0	0	0	0	0	0	0	0	0	0	0	0	0	0	0	0	0	0	0	0	0	0	0	1	0	0	0	0	0	0	0	0	0	0	0	0	0	0	0	0	0	0	0
K00294	0	0	0	0	0	0	0	0	0	0	0	0	0	0	0	0	1	0	0	0	0	0	0	0	0	0	0	0	0	1	0	0	0	0	0	0	0	0	0	0	0	0	0	0	0	0	0	0	0
K00297	8	26	56	73	40	0	7	17	2	0	1	2	6	12	6	1	6	0	1	3	44	5	98	2	26	49	0	2	2	30	33	55	44	2	1	28	1	4	27	3	15	0	20	6	26	8	26	14	6
K00299	0	0	0	0	1	0	0	4	0	0	0	0	2	0	0	0	0	0	0	0	0	0	0	0	2	0	0	1	0	22	1	0	3	0	0	0	0	4	0	2	10	0	0	6	0	0	0	0	0
K00302	0	0	0	0	0	0	0	0	0	0	0	0	0	0	0	0	0	0	0	0	1	0	0	0	0	0	0	0	0	10	0	0	0	0	0	0	0	0	0	0	3	0	0	0	0	0	0	0	0
K00303	0	1	2	1	1	0	1	0	0	0	0	0	0	0	0	0	0	0	0	0	1	0	0	0	0	0	0	0	0	10	0	0	0	0	0	0	0	0	1	0	3	0	0	0	0	0	0	0	0
K00304	0	0	0	0	0	0	0	0	0	0	0	0	0	0	0	0	0	0	0	0	1	0	0	0	0	0	0	0	0	10	0	0	0	0	0	0	0	0	0	0	3	0	0	0	0	0	0	0	0
K00305	0	0	0	0	0	0	0	0	0	0	0	0	0	0	0	0	0	0	0	0	1	0	0	0	0	0	0	0	0	10	0	0	0	0	0	0	0	0	0	0	3	0	0	0	0	0	0	0	0
K00311	0	1	3	2	7	0	0	0	0	0	0	1	4	2	0	0	2	0	0	0	1	1	0	0	0	0	0	1	0	5	0	2	0	0	0	0	0	0	0	0	2	0	0	0	11	0	0	0	0
K00313	0	0	0	0	1	0	0	0	0	0	0	0	0	0	0	0	0	0	0	0	0	0	0	0	0	0	0	0	0	0	0	0	0	0	0	0	0	0	0	0	0	0	0	0	0	0	0	0	0
K00314	0	0	0	0	0	0	0	0	0	0	0	0	0	0	0	0	0	0	0	0	0	0	0	0	0	0	0	0	0	5	0	0	0	0	0	0	0	0	0	0	1	0	0	0	0	0	0	0	0
K00315	0	0	0	0	2	0	0	0	0	0	0	0	0	0	0	0	0	0	0	0	2	0	0	0	0	0	0	0	0	5	0	0	0	0	0	0	0	0	0	0	3	0	0	0	0	0	0	0	0
K00318	0	0	0	0	0	0	0	0	0	0	0	0	0	0	0	0	0	0	0	0	0	0	0	0	0	0	0	0	0	1	0	0	0	0	0	0	0	0	0	0	0	0	0	0	0	0	0	0	0
K00322	5	14	12	4	33	0	1	0	0	0	0	1	4	6	0	0	2	3	0	0	1	5	85	0	8	27	0	0	0	0	0	2	0	0	0	1	0	0	0	0	1	0	0	0	11	0	0	0	0
K00324	5	14	13	4	45	0	1	4	0	0	0	2	6	8	0	0	2	0	0	0	1	5	85	0	11	27	0	3	0	34	1	3	5	0	0	1	1	4	0	2	13	0	0	6	11	0	0	0	0
K00325	5	14	12	4	43	0	1	4	0	0	0	1	6	7	0	0	2	0	0	0	1	5	85	0	8	27	0	2	0	28	1	3	2	0	0	1	1	4	0	2	12	0	0	6	11	0	0	0	0
K00329	0	0	0	0	0	0	0	0	0	0	0	0	0	0	0	0	0	6	0	0	0	0	0	0	0	0	0	0	0	5	0	0	0	0	0	0	0	0	0	0	1	0	0	0	0	0	0	0	0
K00330	38	0	0	41	11	0	4	0	0	0	0	0	0	1	1	0	0	6	0	5	0	3	14	3	18	10	0	2	0	9	1	6	0	0	13	9	0	7	5	1	3	1	2	0	21	1	5	1	0
K00331	38	0	0	41	11	0	4	0	0	0	0	0	0	1	1	0	0	6	0	5	0	3	14	3	18	10	0	2	0	9	1	6	0	0	13	9	0	7	5	1	3	1	2	0	21	1	5	1	0
K00332	38	0	0	41	10	0	3	0	0	0	0	0	0	1	1	0	0	6	0	5	0	3	14	3	12	10	0	2	0	9	1	6	0	0	13	9	0	7	5	1	3	1	2	0	21	1	5	1	0
K00333	38	0	0	41	10	0	3	0	0	0	0	0	0	1	1	0	0	6	0	5	0	3	14	3	12	10	0	2	0	9	1	6	0	0	13	9	0	7	5	1	3	1	2	0	21	1	5	1	0
K00334	44	25	89	180	20	0	17	28	3	0	2	0	0	11	13	1	7	3	1	11	85	3	38	6	26	54	0	2	4	12	65	111	83	3	15	64	0	7	59	4	8	1	42	2	50	17	57	29	12
K00335	41	13	46	111	16	0	7	14	2	0	1	0	0	6	7	1	3	3	1	8	43	3	26	5	20	32	0	2	2	15	33	59	42	2	14	36	0	7	33	2	7	1	22	1	36	8	31	15	6
K00336	44	26	91	181	21	0	20	28	3	0	2	0	0	11	13	1	7	3	1	11	85	4	38	7	27	54	0	2	4	12	65	111	83	3	15	64	0	7	61	4	8	1	41	2	50	18	57	29	12
K00337	38	0	0	41	11	0	4	0	0	0	0	0	0	1	1	0	0	6	0	5	0	3	14	3	18	10	0	2	0	9	1	6	0	0	13	9	0	7	5	1	3	1	2	0	21	1	5	1	0
K00338	38	0	0	41	11	0	4	0	0	0	0	0	0	1	1	0	0	6	0	5	0	3	14	3	18	10	0	2	0	9	1	6	0	0	13	9	0	7	5	1	3	1	2	0	21	1	5	1	0
K00339	38	0	0	41	11	0	4	0	0	0	0	0	0	1	1	0	0	6	0	5	0	3	14	3	18	10	0	2	0	9	1	6	0	0	13	9	0	7	5	1	3	1	2	0	21	1	5	1	0
K00340	38	0	0	41	11	0	4	0	0	0	0	0	0	1	1	0	0	6	0	5	0	3	14	3	18	10	0	2	0	9	1	6	0	0	13	9	0	7	5	1	3	1	2	0	21	1	5	1	0
K00341	38	0	0	41	11	0	4	0	0	0	0	0	0	1	1	0	0	6	0	5	0	3	14	3	18	10	0	2	0	9	1	6	0	0	13	9	0	7	5	1	3	1	2	0	21	1	5	1	0
K00342	38	0	0	41	11	0	4	0	0	0	0	0	0	1	1	0	0	6	0	5	0	3	14	3	18	10	0	2	0	9	1	6	0	0	13	9	0	7	5	1	3	1	2	0	21	1	5	1	0
K00343	38	0	0	41	11	0	4	0	0	0	0	0	0	1	1	0	0	6	0	5	0	3	14	3	18	10	0	2	0	9	1	6	0	0	13	9	0	7	5	1	3	1	2	0	21	1	5	1	0
K00344	44	17	14	45	46	0	1	4	0	0	0	2	6	8	1	0	2	0	0	5	2	12	99	3	20	38	0	4	0	32	2	9	2	0	13	10	1	12	5	2	15	1	1	6	32	0	5	0	0
K00346	5	14	12	4	35	0	0	0	0	0	0	1	4	6	0	0	2	0	0	0	1	5	85	0	15	27	0	0	0	1	0	2	0	0	0	1	0	0	0	0	1	0	0	0	11	0	0	0	0
K00347	7	26	23	6	63	0	1	0	0	0	0	1	4	6	0	0	2	0	0	0	1	9	85	1	16	28	0	0	0	1	0	2	0	0	0	1	0	0	1	0	2	0	0	0	12	0	0	1	0
K00348	5	15	14	5	35	0	0	0	0	0	0	1	4	6	0	0	2	0	0	0	1	5	85	0	15	27	0	0	0	1	0	2	0	0	0	1	0	0	1	0	1	0	0	0	11	0	0	1	0
K00349	5	15	14	5	35	0	0	0	0	0	0	1	4	6	0	0	2	0	0	0	1	5	85	0	15	27	0	0	0	1	0	2	0	0	0	1	0	0	1	0	1	0	0	0	11	0	0	1	0
K00350	5	15	14	5	35	0	0	0	0	0	0	1	4	6	0	0	2	0	0	0	1	5	85	0	15	27	0	0	0	1	0	2	0	0	0	1	0	0	1	0	1	0	0	0	11	0	0	1	0
K00351	5	15	14	5	35	0	0	0	0	0	0	1	4	6	0	0	2	0	0	0	1	5	85	0	15	27	0	0	0	1	0	2	0	0	0	1	0	0	1	0	1	0	0	0	11	0	0	1	0
K00355	0	0	0	0	0	0	0	0	0	0	0	0	0	0	0	0	0	0	0	0	0	0	0	0	0	0	0	1	0	5	0	0	0	0	0	0	0	0	0	0	1	0	0	0	0	0	0	0	0
K00356	682	9	77	100	16	542	368	26	430	2598	231	451	27	17	29	330	134	4	454	46	70	14	184	12	61	150	90	10	114	1358	386	528	544	498	590	941	798	1324	489	122	171	192	784	532	404	420	196	150	152
K00358	8	26	55	73	39	0	7	14	2	0	1	1	4	11	6	1	6	0	1	3	43	5	98	2	18	49	0	0	2	2	32	53	42	2	1	28	0	0	27	2	3	0	20	1	26	8	26	14	6
K00359	12	28	55	73	37	0	7	14	2	0	1	1	4	16	6	1	6	0	1	3	43	6	183	2	21	74	0	0	2	3	32	53	42	2	1	28	0	0	27	2	4	0	21	1	26	8	26	14	6
K00362	5	24	21	5	55	0	1	0	0	0	0	1	4	6	0	0	3	0	0	0	1	5	86	0	9	27	0	1	0	0	0	2	0	0	0	1	0	0	1	0	2	0	1	0	12	0	0	1	0
K00363	5	23	19	4	54	0	1	0	0	0	0	1	4	6	0	0	3	0	0	0	1	5	86	0	8	27	0	1	0	0	0	2	0	0	0	1	0	0	0	0	2	0	0	0	12	0	0	1	0
K00364	5	14	11	4	33	0	0	0	0	0	0	1	4	6	0	0	2	0	0	0	1	5	85	0	8	27	0	0	0	0	0	0	0	0	0	1	0	0	0	0	1	0	0	0	11	0	0	0	0
K00365	0	0	0	0	0	0	0	0	0	0	0	0	0	0	0	0	0	0	0	0	0	0	0	0	2	0	0	0	0	0	0	0	0	0	0	0	0	0	0	0	0	0	0	0	0	0	0	0	0
K00366	0	0	0	0	1	0	3	4	0	0	0	0	2	1	0	0	0	0	0	0	0	0	0	0	2	0	0	0	0	22	1	0	2	0	0	0	0	4	0	2	10	0	1	6	0	1	0	0	0
K00367	0	0	0	0	1	0	0	4	0	0	0	0	2	1	0	0	0	0	0	0	0	0	0	0	0	1	0	0	0	22	1	0	2	0	0	0	0	4	0	2	10	0	0	6	0	0	0	0	0
K00368	0	0	0	0	1	0	0	0	0	0	0	0	0	0	0	0	0	3	0	0	0	0	0	0	0	0	0	1	0	0	0	2	0	0	0	0	0	0	0	0	0	0	0	0	0	0	0	0	0
K00370	0	0	1	0	1	0	0	0	0	0	0	0	0	0	0	0	0	3	0	0	0	0	0	0	0	0	0	0	0	0	0	0	0	0	0	0	0	0	0	0	0	0	0	0	0	0	0	0	0
K00371	0	0	1	0	1	0	0	0	0	0	0	0	0	0	0	0	0	3	0	0	0	0	0	0	0	0	0	0	0	0	0	0	0	0	0	0	0	0	0	0	0	0	0	0	0	0	0	0	0
K00372	1	13	11	3	33	0	4	0	0	0	0	1	4	2	0	0	3	0	0	0	1	5	0	0	4	1	0	1	0	0	0	2	0	0	0	0	0	0	0	0	1	0	0	0	11	1	0	0	0
K00373	0	0	1	0	1	0	0	0	0	0	0	0	0	0	0	0	0	0	0	0	0	0	0	0	0	0	0	0	0	0	0	0	0	0	0	0	0	0	0	0	0	0	0	0	0	0	0	0	0
K00374	0	0	1	0	1	0	0	0	0	0	0	0	0	0	0	0	0	0	0	0	0	0	0	0	0	0	0	0	0	0	0	0	0	0	0	0	0	0	0	0	0	0	0	0	0	0	0	0	0
K00375	5	13	9	2	30	0	4	0	0	0	0	1	0	4	0	0	0	0	0	0	1	4	85	0	12	27	0	1	0	0	0	2	0	0	0	1	0	0	0	0	2	0	1	0	1	1	0	0	0
K00376	0	0	0	0	0	0	3	0	0	0	0	0	0	0	0	0	0	0	0	0	0	0	0	0	0	0	0	0	0	0	0	2	0	0	0	0	0	0	0	0	0	0	0	0	0	1	0	0	0
K00378	8	27	56	74	39	0	7	14	2	0	1	1	4	11	6	1	6	3	1	3	43	5	98	2	20	49	0	0	2	3	32	53	44	2	1	28	0	0	28	2	3	0	20	1	26	8	26	15	6
K00380	5	14	12	4	34	0	1	0	0	0	0	1	4	6	0	0	2	0	0	0	1	5	85	0	14	27	0	2	0	1	0	0	0	0	0	1	0	0	0	0	1	0	0	0	11	0	0	0	0
K00381	5	15	14	5	34	0	1	0	0	0	0	1	4	6	0	0	2	0	0	0	1	5	85	0	11	27	0	1	0	1	0	2	0	0	0	1	0	0	1	0	1	0	0	0	11	0	0	1	0
K00382	696	48	142	176	105	542	379	44	432	2598	232	454	36	35	35	331	142	4	454	49	115	24	368	14	94	226	90	12	116	1380	420	586	589	499	590	969	799	1328	515	126	184	193	806	538	441	429	223	165	157
K00383	5	14	12	4	35	0	1	4	0	0	0	1	6	7	0	0	2	0	0	0	1	5	85	0	8	27	0	2	0	24	1	3	2	0	0	1	1	4	0	2	11	0	0	6	11	0	0	0	0
K00384	694	48	177	242	76	542	388	61	433	2598	233	452	35	35	41	332	145	7	455	52	156	20	295	15	96	222	90	12	118	1408	453	637	630	500	592	996	800	1332	542	130	196	193	826	545	444	438	249	181	163
K00385	3	13	44	69	5	0	6	14	2	0	1	0	0	5	6	1	3	0	1	3	42	0	12	2	6	22	0	0	2	1	32	53	42	2	1	27	0	0	27	2	2	0	20	1	15	8	26	14	6
K00389	0	0	0	0	2	0	0	4	0	0	0	0	2	0	0	0	0	3	0	0	0	0	0	0	0	0	0	0	0	24	1	0	5	0	0	0	0	4	0	2	10	0	0	6	0	0	0	0	0
K00390	5	14	12	4	36	0	4	7	0	0	0	1	8	8	0	0	3	0	0	0	1	5	85	0	11	28	0	2	0	45	2	3	2	0	0	1	1	9	0	4	21	0	0	11	11	1	0	2	0
K00392	0	0	0	0	1	0	0	4	0	0	0	0	2	1	0	0	0	0	0	0	0	0	0	0	0	0	0	0	0	22	1	0	2	0	0	0	0	4	0	2	10	0	0	6	0	0	0	0	0
K00394	0	1	2	1	0	0	0	0	0	0	0	0	0	0	0	0	0	3	0	0	0	0	0	0	0	0	0	0	0	5	0	0	0	0	0	0	0	0	1	0	1	0	0	0	0	0	0	0	0
K00395	0	0	0	0	0	0	0	0	0	0	0	0	0	0	0	0	0	3	0	0	0	0	0	0	0	0	0	0	0	5	0	0	0	0	0	0	0	0	0	0	1	0	0	0	0	0	0	0	0
K00397	1	8	6	3	22	0	0	0	0	0	0	1	4	2	0	0	2	0	0	0	1	4	0	0	1	1	0	0	0	0	0	0	0	0	0	0	0	0	0	0	0	0	0	0	11	0	0	0	0
K00404	5	23	19	4	54	0	5	0	0	0	0	1	4	6	0	0	2	0	0	0	1	5	85	0	11	27	0	1	0	0	0	2	0	0	0	1	1	0	0	1	2	0	1	0	12	1	0	2	0
K00405	5	23	19	4	55	0	4	0	0	0	0	1	4	6	0	0	2	0	0	0	1	5	85	0	11	27	0	1	0	1	0	2	0	0	0	1	1	0	0	1	2	0	1	0	12	1	0	2	0
K00406	5	14	11	4	34	0	4	0	0	0	0	1	4	6	0	0	2	0	0	0	1	5	86	0	11	27	0	1	0	1	0	2	0	0	0	1	0	0	0	1	1	0	0	0	11	1	0	2	0
K00407	4	11	11	3	27	0	4	0	0	0	0	1	4	6	0	0	2	0	0	0	1	2	85	0	7	26	0	1	0	0	0	2	0	0	0	1	0	0	0	1	1	0	0	0	11	1	0	2	0
K00411	43	14	12	45	44	0	4	0	0	0	0	1	4	7	1	0	2	0	0	5	1	8	99	3	18	37	0	2	0	9	1	8	0	0	13	10	0	7	5	1	4	1	1	0	32	1	5	2	0
K00412	43	14	12	45	44	0	4	0	0	0	0	1	4	7	1	0	2	3	0	5	1	8	99	3	18	37	0	2	0	9	1	8	0	0	13	10	0	7	5	1	4	1	1	0	32	1	5	2	0
K00413	43	14	11	45	44	0	4	0	0	0	0	1	4	7	1	0	2	0	0	5	1	8	99	3	18	37	0	2	0	9	1	8	0	0	13	10	0	7	5	1	4	1	1	0	32	1	5	2	0
K00421	0	0	0	0	0	0	0	0	0	0	0	0	0	0	0	0	0	3	0	0	0	0	0	0	0	0	0	0	0	0	0	0	0	0	0	0	0	0	0	0	0	0	0	0	0	0	0	0	0
K00425	10	23	20	6	62	0	4	4	0	0	0	2	6	11	0	0	3	3	0	0	1	9	171	1	23	54	0	2	0	21	1	3	0	0	0	1	1	4	0	2	12	0	1	6	12	1	0	2	0
K00426	10	23	20	6	61	0	4	4	0	0	0	2	6	11	0	0	3	3	0	0	1	9	171	1	23	54	0	2	0	21	1	3	0	0	0	1	1	4	0	2	12	0	1	6	12	1	0	2	0
K00428	11	24	19	8	57	0	8	0	0	0	0	2	7	12	0	0	5	3	0	0	2	10	171	1	23	54	0	2	0	2	0	2	0	0	0	1	1	0	0	1	2	0	1	0	22	2	0	2	0
K00432	1	13	13	3	34	0	1	0	0	0	0	2	4	2	0	0	2	0	0	0	1	5	0	0	5	1	0	2	0	8	0	2	3	0	0	0	0	0	0	0	2	0	1	0	11	0	0	0	0
K00433	0	0	0	0	0	0	0	0	0	0	0	0	0	0	0	0	0	0	0	0	0	0	0	0	3	0	0	1	0	0	0	0	0	0	0	0	0	0	0	0	0	0	0	0	0	0	0	0	0
K00435	4	15	13	3	35	0	0	0	0	0	0	1	4	6	0	0	2	0	0	0	0	1	85	0	7	26	0	0	0	0	0	0	0	0	0	1	0	0	0	0	1	0	0	0	11	0	0	0	0
K00436	0	1	3	3	4	0	0	0	0	0	0	1	4	2	0	0	2	0	0	0	0	1	0	0	0	0	0	0	0	0	0	2	0	0	0	0	0	0	1	0	0	0	0	0	10	0	0	0	0
K00441	0	0	0	0	1	0	0	4	0	0	0	0	2	0	0	0	0	0	0	0	0	0	0	0	0	0	0	0	0	22	1	0	2	0	0	0	0	4	0	2	10	0	0	6	0	0	0	0	0
K00446	0	0	0	0	0	0	0	0	0	0	0	0	0	0	0	0	1	0	0	0	0	0	0	0	0	0	0	0	0	0	0	0	0	0	0	0	0	0	0	0	0	0	0	0	0	0	0	0	0
K00449	0	0	0	0	9	0	0	0	0	0	0	0	0	0	0	0	0	0	0	0	0	0	0	0	0	0	0	0	0	0	0	0	0	0	0	0	0	0	0	0	0	0	0	0	0	0	0	0	0
K00450	0	0	1	0	0	0	0	0	0	0	0	0	0	0	0	0	0	0	0	0	0	0	0	0	0	0	0	0	0	0	0	0	0	0	0	0	0	0	0	0	0	0	0	0	0	0	0	0	0
K00451	5	14	12	4	34	0	1	0	0	0	0	1	4	6	0	0	3	0	0	0	1	5	85	0	9	27	0	1	0	1	0	2	0	0	0	1	0	0	0	0	1	0	0	0	11	0	0	0	0
K00452	0	0	0	0	0	0	0	0	0	0	0	0	0	0	0	0	0	0	0	0	0	0	0	0	0	0	0	1	0	1	0	0	0	0	0	0	0	0	0	0	0	0	0	0	0	0	0	0	0
K00453	0	0	1	0	1	0	0	0	0	0	0	0	0	0	0	0	0	0	0	0	0	0	0	0	0	0	0	1	0	1	0	2	0	0	0	0	0	0	0	0	1	0	0	0	0	0	0	0	0
K00457	5	14	12	4	35	0	1	4	0	0	0	1	6	7	0	0	2	0	0	0	1	5	85	0	9	27	0	2	0	24	1	3	2	0	0	1	1	4	0	2	11	0	0	6	11	0	0	0	0
K00459	0	0	0	0	1	0	4	0	0	0	0	1	0	0	0	0	0	0	0	0	0	1	0	0	0	0	0	0	0	0	0	0	0	0	0	0	0	0	0	1	0	0	0	0	0	1	0	1	0
K00462	0	0	0	0	1	0	0	0	0	0	0	0	0	0	0	0	0	0	0	0	0	0	0	0	0	0	0	0	0	0	0	0	0	0	0	0	0	0	0	0	0	0	0	0	0	0	0	0	0
K00464	0	0	0	0	1	0	0	4	0	0	0	0	2	1	0	0	0	0	0	0	0	0	0	0	0	0	0	0	0	22	1	0	2	0	0	0	0	4	0	2	10	0	0	6	0	0	0	0	0
K00472	0	0	1	0	0	0	0	0	0	0	0	0	0	0	0	0	0	0	0	0	0	0	0	0	0	0	0	1	0	0	0	0	0	0	0	0	0	0	0	0	0	0	0	0	0	0	0	0	0
K00480	0	0	0	0	0	0	0	0	0	0	0	0	0	0	0	0	0	0	0	0	0	0	0	0	0	0	0	0	0	5	0	0	0	0	0	0	0	0	0	0	2	0	0	0	0	0	0	0	0
K00481	0	0	0	0	0	0	0	0	0	0	0	0	0	0	0	0	0	0	0	0	0	0	0	0	0	0	0	0	0	0	0	2	0	0	0	0	0	0	0	0	1	0	0	0	0	0	0	0	0
K00483	0	0	0	0	0	0	0	0	0	0	0	0	0	0	0	0	1	0	0	0	0	0	0	0	0	0	0	0	0	0	0	0	0	0	0	0	0	0	0	0	0	0	0	0	0	0	0	0	0
K00485	0	0	0	0	0	0	0	0	0	0	0	0	0	0	0	0	0	0	0	0	0	0	0	0	0	0	0	0	0	5	0	0	0	0	0	0	0	0	0	0	1	0	0	0	0	0	0	0	0
K00486	0	0	0	0	0	0	0	4	0	0	0	0	2	0	0	0	0	0	0	0	0	0	0	0	0	0	0	1	0	22	1	0	0	0	0	0	0	4	0	2	10	0	0	6	0	0	0	0	0
K00492	0	0	0	0	1	0	1	0	0	0	0	1	0	0	0	0	0	0	0	0	0	0	0	0	0	0	0	0	0	0	0	0	0	0	0	0	0	0	0	0	0	0	0	0	0	0	0	0	0
K00494	0	0	0	0	1	0	4	0	0	0	0	0	0	0	0	0	0	0	0	0	0	0	0	0	3	0	0	1	0	0	0	0	0	0	0	0	0	0	0	1	0	0	0	0	0	1	0	1	0
K00496	0	0	0	0	1	0	0	0	0	0	0	0	0	0	0	0	0	0	0	0	0	0	0	0	0	0	0	0	0	0	0	0	0	0	0	0	0	0	0	0	1	0	0	0	0	0	0	0	0
K00500	5	14	12	4	33	0	1	0	0	0	0	1	4	6	0	0	2	0	0	0	1	5	85	0	8	27	0	1	0	1	0	2	0	0	0	1	0	0	0	0	1	0	0	0	11	0	0	0	0
K00507	5	10	8	4	34	0	0	11	0	0	0	1	10	8	0	0	2	3	0	0	1	5	85	0	11	28	0	2	0	66	3	4	5	0	0	1	2	14	0	4	31	0	0	16	11	0	0	0	0
K00508	0	0	0	0	1	0	0	0	0	0	0	0	0	0	0	0	0	0	0	0	0	0	0	0	1	0	0	0	0	1	0	0	0	0	0	0	0	0	0	0	0	0	0	0	0	0	0	0	0
K00510	0	0	0	0	2	0	0	7	0	0	0	0	4	2	0	0	0	0	0	0	0	0	0	0	0	1	0	1	0	45	2	1	5	0	0	0	1	9	0	3	20	0	0	11	0	0	0	0	0
K00514	0	0	0	0	1	0	0	4	0	0	0	0	2	1	0	0	0	0	0	0	0	0	0	0	0	0	0	0	0	22	1	0	2	0	0	0	0	4	0	2	10	0	0	6	0	0	0	0	0
K00517	0	0	0	0	2	0	0	4	0	0	0	0	2	1	0	0	0	0	0	0	0	0	0	0	0	0	0	1	0	24	1	0	2	0	0	0	0	4	0	2	10	0	0	6	0	0	0	0	0
K00520	0	1	6	3	6	0	0	4	0	0	0	1	6	2	0	0	3	3	0	0	1	1	0	0	3	1	0	1	0	23	1	3	2	0	0	0	0	4	1	2	11	0	0	6	11	0	0	0	0
K00523	0	0	0	0	0	0	0	0	0	0	0	0	0	0	0	0	0	0	0	0	0	0	0	0	0	0	0	0	0	0	0	2	0	0	0	0	0	0	0	0	0	0	0	0	0	0	0	0	0
K00525	653	39	136	134	75	542	379	44	432	2598	232	453	36	29	34	331	142	7	454	44	114	17	268	10	75	189	90	11	116	1380	419	580	589	499	578	960	799	1321	510	126	182	192	805	538	419	429	218	165	157
K00526	652	38	133	131	69	542	379	40	432	2598	232	452	31	27	34	331	140	1	454	44	113	16	268	10	68	189	90	9	116	1353	418	577	589	499	578	960	799	1316	508	125	170	192	804	533	409	429	218	165	157
K00527	8	26	56	74	37	0	10	14	2	0	1	1	4	11	6	1	6	3	1	3	43	5	98	2	23	49	0	0	2	2	32	53	42	2	1	28	1	0	27	2	3	0	20	1	26	9	26	15	6
K00528	5	15	12	5	35	0	1	0	0	0	0	1	4	6	0	0	2	0	0	0	1	4	85	0	14	27	0	1	0	0	0	2	0	0	0	1	0	0	1	0	1	0	0	0	11	0	0	1	0
K00529	0	0	0	0	1	0	0	0	0	0	0	0	0	0	0	0	0	0	0	0	0	0	0	0	0	0	0	0	0	0	0	0	0	0	0	0	0	0	0	0	0	0	0	0	0	0	0	0	0
K00534	0	0	0	0	1	0	0	0	0	0	0	0	0	0	0	0	0	3	0	0	0	0	0	0	0	0	0	0	0	0	0	0	0	0	0	0	0	0	0	0	0	0	0	0	0	0	0	0	0
K00535	0	0	0	0	2	0	0	7	0	0	0	0	4	2	0	0	0	0	0	0	0	0	0	0	0	1	0	1	0	44	2	1	2	0	0	0	1	9	0	3	20	0	0	11	0	0	0	0	0
K00537	9	26	56	74	43	0	11	18	2	0	1	2	9	14	6	1	8	0	1	3	44	6	98	2	25	49	0	3	2	25	33	55	42	2	1	28	1	4	26	3	14	0	20	6	36	9	26	14	6
K00540	54	65	157	258	91	0	28	52	4	0	4	5	17	29	18	3	17	0	2	15	129	13	137	9	62	106	0	6	6	91	100	170	130	4	16	91	3	20	86	12	43	2	60	19	98	26	83	46	18
K00544	0	0	0	0	0	0	0	0	0	0	0	0	0	0	0	0	0	0	0	0	0	0	0	0	0	0	0	0	0	5	0	0	0	0	0	0	0	0	0	0	1	0	0	0	0	0	0	0	0
K00547	0	0	0	0	1	0	0	0	0	0	0	0	0	0	0	0	0	0	0	0	0	0	0	0	0	0	0	0	0	5	0	0	0	0	0	0	0	0	0	0	1	0	0	0	0	0	0	0	0
K00548	9	22	52	73	30	0	11	17	2	0	1	1	6	12	6	1	6	0	1	3	44	5	98	2	22	49	0	3	2	26	33	55	44	2	1	28	1	4	27	4	14	0	21	6	26	9	26	15	6
K00549	10	27	21	5	63	0	4	4	0	0	0	1	6	11	0	0	3	3	0	0	1	9	171	1	21	54	0	2	0	21	1	3	0	0	0	1	1	4	0	2	12	0	0	6	12	1	0	2	0
K00554	653	34	131	132	61	542	379	44	432	2598	232	452	33	28	34	331	140	4	454	44	113	16	268	10	75	189	90	9	116	1375	419	577	589	499	578	960	799	1321	510	126	181	192	805	538	408	429	218	165	157
K00555	0	0	0	0	0	0	0	0	0	0	0	0	0	0	0	0	0	0	0	0	0	0	0	0	0	0	0	0	0	2	0	0	2	0	0	0	0	0	0	0	0	0	0	0	0	0	0	0	0
K00556	5	6	4	3	13	0	0	0	0	0	0	1	4	7	0	0	2	0	0	0	1	5	85	0	11	27	0	0	0	1	0	0	0	0	0	1	0	0	0	0	1	0	0	0	11	0	0	0	0
K00557	5	14	12	4	33	0	4	0	0	0	0	1	4	6	0	0	2	0	0	0	1	5	85	0	8	27	0	0	0	0	0	0	0	0	0	1	0	0	0	1	1	0	0	0	11	1	0	2	0
K00558	616	41	168	156	45	542	385	58	433	2598	233	451	29	30	39	331	141	1	455	42	155	9	266	9	73	200	90	8	118	1371	450	624	638	500	565	977	799	1314	529	128	180	191	823	539	391	437	239	177	163
K00560	615	34	129	90	50	542	375	40	432	2598	232	452	31	26	33	331	140	1	454	39	113	13	254	7	65	179	90	8	116	1345	417	571	589	499	564	950	798	1310	504	124	168	191	803	533	387	428	213	164	157
K00563	5	15	14	5	35	0	1	0	0	0	0	1	4	6	0	0	2	0	0	0	1	5	85	0	10	27	0	0	0	0	0	0	0	0	0	1	0	0	1	0	1	0	0	0	11	0	0	1	0
K00564	13	40	68	77	71	0	8	14	2	0	1	2	7	17	6	1	8	0	1	3	44	10	183	2	24	76	0	1	2	2	32	55	42	2	1	28	0	0	27	2	5	0	20	1	37	8	26	15	6
K00566	656	48	177	201	66	542	388	58	433	2598	233	452	33	33	40	332	143	7	455	47	156	17	280	12	88	211	90	9	118	1376	451	630	630	500	579	987	799	1321	537	129	183	192	824	539	423	438	244	181	163
K00567	8	32	60	75	54	0	11	18	2	0	1	2	9	13	6	1	8	3	1	3	44	6	98	2	25	49	0	2	2	29	33	55	42	2	1	28	1	4	27	4	15	0	21	6	37	9	26	16	6
K00568	86	28	26	90	89	0	1	4	0	0	0	3	9	15	2	0	5	0	0	10	2	16	199	7	37	74	0	6	0	39	3	19	0	0	26	19	1	18	10	2	19	2	2	6	65	0	10	1	0
K00569	5	14	12	4	34	0	1	0	0	0	0	1	4	6	0	0	2	0	0	0	1	5	85	0	11	27	0	1	0	1	0	2	0	0	0	1	0	0	0	0	1	0	0	0	11	0	0	0	0
K00571	606	8	76	18	11	542	368	26	430	2598	231	451	27	15	27	330	134	4	454	36	70	8	156	6	42	130	90	6	114	1340	384	516	545	498	564	923	798	1310	478	123	164	190	783	532	362	420	186	151	152
K00573	5	15	14	5	35	0	4	0	0	0	0	1	4	6	0	0	2	3	0	0	1	5	85	0	11	27	0	3	0	8	0	2	2	0	0	1	0	0	1	1	3	0	1	0	11	1	0	2	0
K00574	6	22	17	4	52	0	1	4	0	0	0	1	6	7	0	0	2	0	0	0	1	9	86	0	13	28	0	3	0	41	1	5	0	0	0	1	1	4	0	2	16	0	0	6	12	0	0	1	0
K00575	6	23	21	6	56	0	4	0	0	0	0	2	7	8	0	0	5	3	0	0	2	10	86	0	13	28	0	2	0	0	0	7	0	0	0	1	0	0	0	1	2	0	1	0	22	1	0	2	0
K00588	3	12	44	69	5	0	6	17	2	0	1	0	2	6	6	1	3	0	1	3	42	0	12	2	8	22	0	0	2	24	33	55	44	2	1	27	0	4	27	3	12	0	20	6	15	8	26	14	6
K00590	0	0	0	0	0	0	0	0	0	0	0	0	0	0	0	0	0	0	0	0	0	0	0	0	1	0	0	0	0	0	0	0	0	0	0	0	0	0	0	0	0	0	0	0	0	0	0	0	0
K00595	0	8	8	1	23	0	1	10	0	0	0	0	6	2	0	0	0	3	0	0	0	0	0	0	4	2	0	2	0	66	3	4	5	0	0	0	2	14	0	4	31	0	1	16	1	0	0	0	0
K00598	0	0	0	0	0	0	0	4	0	0	0	0	2	0	0	0	0	0	0	0	0	0	0	0	0	0	0	0	0	21	1	0	0	0	0	0	0	4	0	2	10	0	0	6	0	0	0	0	0
K00599	660	75	229	273	105	542	392	79	434	2598	235	454	40	42	46	332	149	7	456	50	199	20	293	14	102	235	90	10	120	1424	485	684	677	502	579	1014	800	1330	562	133	205	192	843	551	449	445	270	193	169
K00600	658	48	141	133	90	542	379	44	432	2598	232	452	33	33	34	331	140	4	454	44	114	21	354	11	83	216	90	10	116	1375	419	577	589	499	578	960	799	1321	510	126	182	192	805	538	409	429	218	166	157
K00602	53	41	103	186	54	0	21	35	3	0	3	2	11	25	13	2	12	6	1	12	86	10	209	7	57	107	0	5	4	64	67	117	88	3	15	65	2	16	58	8	31	1	43	13	72	18	57	30	12
K00603	0	0	0	0	0	0	0	0	0	0	0	0	0	0	0	0	0	0	0	0	0	0	0	0	1	0	0	0	0	0	0	0	0	0	0	0	0	0	0	0	0	0	0	0	0	0	0	0	0
K00604	653	34	132	132	61	542	379	44	432	2598	232	452	33	28	34	331	140	4	454	44	113	16	268	10	76	189	90	9	116	1375	419	577	589	499	578	960	799	1321	510	126	181	192	805	538	408	429	218	165	157
K00605	5	14	12	4	36	0	1	4	0	0	0	1	6	7	0	0	3	3	0	0	2	5	85	0	17	27	0	2	0	44	1	3	3	0	0	1	1	4	0	2	16	0	1	6	11	0	0	0	0
K00606	5	19	17	5	46	0	4	4	0	0	0	1	6	7	0	0	3	3	0	0	1	5	85	0	17	27	0	2	0	29	1	3	3	0	0	1	1	4	1	2	13	0	1	6	11	1	0	3	0
K00609	46	35	63	115	63	0	11	17	2	0	1	1	6	14	7	1	6	3	1	8	43	9	112	5	35	59	0	3	2	34	34	61	44	2	14	37	1	12	32	4	17	1	21	6	47	9	31	16	6
K00610	8	35	62	74	59	0	7	14	2	0	1	1	4	11	6	1	6	0	1	3	43	5	98	2	20	49	0	0	2	2	32	53	42	2	1	28	0	0	27	2	3	0	20	1	26	8	26	15	6
K00611	616	46	140	92	78	542	379	44	432	2598	232	452	33	27	33	331	140	4	454	39	114	17	254	8	60	180	90	7	116	1365	418	571	589	499	565	951	799	1314	505	126	178	191	804	538	388	429	213	166	157
K00612	0	0	0	0	0	0	0	0	0	0	0	0	0	0	0	0	0	3	0	0	0	0	0	0	2	0	0	0	0	6	0	2	0	0	0	0	0	0	0	0	1	0	0	0	0	0	0	0	0
K00613	0	0	0	0	1	0	0	0	0	0	0	0	0	0	0	0	0	0	0	0	0	0	0	0	0	0	0	0	0	5	0	0	0	0	0	0	0	0	0	0	1	0	0	0	0	0	0	0	0
K00614	0	0	0	0	0	0	0	0	0	0	0	1	0	0	0	0	0	0	0	0	0	0	0	0	0	0	0	0	0	0	0	0	0	0	0	0	0	0	0	0	0	0	0	0	0	0	0	0	0
K00615	670	101	320	412	114	542	406	99	438	2598	237	453	36	54	57	334	156	10	457	57	284	21	402	17	114	304	90	10	124	1391	547	788	755	505	581	1069	799	1321	615	134	192	192	882	542	479	461	322	220	181
K00616	43	18	16	45	48	0	5	7	0	0	0	1	8	9	1	0	3	3	0	5	1	8	99	3	23	38	0	3	0	55	3	11	5	0	13	10	2	16	5	4	25	1	1	11	33	1	5	2	0
K00619	0	9	10	3	25	0	4	0	0	0	0	1	4	2	0	0	3	3	0	0	0	1	0	0	0	0	0	0	0	0	0	2	0	0	0	0	1	0	0	1	0	0	1	0	11	1	0	1	0
K00620	3	12	44	69	8	0	14	21	2	0	1	1	4	7	6	1	4	6	1	3	43	1	12	2	12	23	0	2	2	56	34	58	47	2	2	27	2	9	27	6	25	0	21	12	15	10	26	16	6
K00625	609	25	123	87	26	542	374	40	432	2598	232	451	27	20	33	331	137	1	454	39	113	8	169	7	54	152	90	6	116	1347	417	569	586	499	565	950	798	1310	505	125	168	191	803	533	376	428	212	165	157
K00626	13	33	62	77	55	0	8	14	2	0	1	4	7	17	6	1	9	3	1	3	45	10	183	2	28	76	0	4	2	8	32	59	42	2	1	29	0	0	28	2	7	0	21	1	37	8	26	15	6
K00627	653	35	133	133	66	542	379	44	432	2598	232	453	36	30	34	331	143	4	454	44	114	17	268	10	71	189	90	10	116	1375	419	577	589	499	577	960	799	1321	510	126	181	192	804	538	419	429	218	164	157
K00631	5	14	12	4	34	0	1	0	0	0	0	1	4	6	0	0	2	0	0	0	1	5	85	0	8	27	0	1	0	0	0	2	0	0	0	1	0	0	0	0	1	0	0	0	11	0	0	0	0
K00632	11	28	24	8	68	0	1	4	0	0	0	2	9	13	0	0	5	0	0	0	2	10	171	1	17	54	0	2	0	22	1	3	0	0	0	1	1	4	0	2	12	0	0	6	23	0	0	1	0
K00633	8	26	52	70	33	0	7	14	2	0	1	0	0	9	6	1	3	0	1	3	43	4	97	2	15	49	0	0	2	1	32	53	42	2	1	28	0	0	27	2	3	0	20	1	15	8	26	15	6
K00634	0	1	2	1	0	0	0	0	0	0	0	0	0	0	0	0	0	0	0	0	0	0	0	0	4	0	0	0	0	0	0	0	0	0	0	0	0	0	1	0	0	0	0	0	0	0	0	0	0
K00638	5	18	16	4	44	0	1	0	0	0	0	1	4	6	0	0	2	0	0	0	1	5	85	0	17	27	0	0	0	1	0	0	0	0	0	1	0	0	0	0	1	0	0	0	12	0	0	0	0
K00639	6	14	12	4	34	0	0	0	0	0	0	1	4	6	0	0	2	3	0	0	1	5	85	0	18	27	0	1	0	2	0	2	0	0	0	1	0	0	0	0	1	0	0	0	11	0	0	0	0
K00640	8	31	62	73	52	0	11	21	2	0	1	2	8	13	6	1	6	3	1	3	43	6	98	2	28	50	0	2	2	54	34	58	49	2	1	28	1	9	27	6	25	0	21	12	26	9	26	16	6
K00641	0	0	1	0	1	0	4	4	0	0	0	0	2	0	0	0	0	0	0	0	0	0	0	0	5	0	0	2	0	27	1	3	0	0	0	0	1	4	0	2	11	0	1	6	0	1	0	1	0
K00643	38	0	0	41	11	0	0	0	0	0	0	0	0	1	1	0	0	0	0	5	0	3	14	3	10	10	0	2	0	4	1	6	0	0	13	9	0	7	5	0	2	1	1	0	21	0	5	0	0
K00645	46	22	52	114	39	0	11	17	2	0	1	1	6	13	7	1	6	6	1	8	43	8	112	5	34	59	0	3	2	34	34	64	44	2	14	37	1	12	32	4	16	1	22	6	47	9	31	15	6
K00647	5	23	21	6	60	0	1	0	0	0	0	2	7	8	0	0	5	0	0	0	2	6	86	0	9	27	0	2	0	6	0	4	0	0	0	1	0	0	0	0	3	0	1	0	22	0	0	1	0
K00648	52	36	64	118	75	0	12	18	2	0	1	2	9	19	7	1	8	3	1	8	44	13	197	5	43	86	0	4	2	31	34	64	44	2	14	37	1	12	32	4	17	1	22	6	58	9	31	15	6
K00651	8	26	56	73	38	0	7	14	2	0	1	1	4	12	6	1	6	0	1	3	43	5	98	2	19	49	0	0	2	2	32	53	42	2	1	28	0	0	27	2	3	0	20	1	26	8	26	14	6
K00652	43	15	14	46	38	0	4	4	0	0	0	1	6	8	1	0	3	0	0	5	1	8	99	3	30	37	0	3	0	28	2	9	3	0	13	10	1	12	6	2	13	1	1	6	32	1	5	2	0
K00655	653	44	140	134	86	542	379	48	432	2598	232	453	38	30	34	331	143	4	454	44	114	17	269	10	76	190	90	10	116	1397	420	580	589	499	578	960	800	1326	510	128	192	192	805	544	419	429	218	166	157
K00656	19	56	144	213	55	0	20	45	4	0	4	1	6	26	18	2	12	0	2	10	128	9	207	6	41	120	0	1	6	25	98	158	125	4	2	83	1	4	80	7	18	0	60	8	56	24	78	41	18
K00657	11	9	5	3	17	0	0	0	0	0	0	0	0	9	0	0	0	0	0	0	1	8	170	1	23	53	0	0	0	1	0	0	0	0	0	1	0	0	0	0	1	0	0	0	0	0	0	0	0
K00658	44	14	12	45	44	0	1	0	0	0	0	1	4	7	1	0	3	0	0	5	1	8	99	3	22	37	0	2	0	11	1	8	0	0	13	10	0	7	5	0	4	1	1	0	32	0	5	0	0
K00660	0	0	0	0	0	0	0	0	0	0	0	0	0	0	0	0	0	0	0	0	0	0	0	0	2	0	0	0	0	0	0	0	0	0	0	0	0	0	0	0	0	0	0	0	0	0	0	0	0
K00661	10	28	23	8	67	0	1	0	0	0	0	2	7	12	0	0	5	0	0	0	2	10	171	1	30	54	0	0	0	0	0	2	0	0	0	1	0	0	0	0	2	0	0	0	22	0	0	1	0
K00662	0	0	0	0	0	0	0	4	0	0	0	0	2	0	0	0	0	0	0	0	0	0	0	0	0	0	0	0	0	21	1	0	0	0	0	0	0	4	0	2	10	0	0	6	0	0	0	0	0
K00666	4	2	1	1	3	0	1	0	0	0	0	1	0	4	0	0	2	0	0	0	0	0	85	0	10	26	0	2	0	5	0	2	0	0	0	1	0	0	0	0	3	0	0	0	0	0	0	0	0
K00673	5	14	12	4	34	0	1	0	0	0	0	1	4	6	0	0	2	0	0	0	1	5	85	0	11	27	0	0	0	0	0	4	0	0	0	1	0	0	0	0	1	0	0	0	11	0	0	0	0
K00674	46	26	54	113	49	0	11	14	2	0	1	1	4	12	7	1	6	0	1	8	43	8	112	5	27	59	0	2	2	12	33	61	42	2	14	36	0	7	30	2	7	1	21	1	47	9	31	15	6
K00675	5	9	5	1	18	0	0	0	0	0	0	0	0	4	0	0	0	0	0	0	0	4	85	0	11	27	0	0	0	0	0	2	0	0	0	1	0	0	0	0	1	0	0	0	0	0	0	0	0
K00676	7	22	51	70	26	0	7	14	2	0	1	0	0	10	6	1	3	0	1	3	43	1	97	2	17	48	0	0	2	2	32	55	42	2	1	28	0	0	27	2	4	0	20	1	15	8	26	14	6
K00677	8	26	56	73	48	0	11	21	2	0	1	1	8	13	6	1	6	3	1	3	43	5	98	2	29	50	0	2	2	51	34	56	44	2	1	28	1	9	27	6	25	0	20	12	26	9	26	15	6
K00680	11	40	100	144	48	0	14	28	3	0	2	3	7	18	12	2	12	0	1	6	86	5	110	4	31	71	0	1	4	7	64	110	86	3	2	55	0	0	53	4	6	0	40	2	51	16	52	29	12
K00681	5	15	17	5	37	0	1	4	0	0	0	1	6	7	0	0	3	0	0	0	1	5	85	0	12	27	0	3	0	24	1	3	3	0	0	1	1	4	1	2	12	0	1	6	11	0	0	1	0
K00683	0	0	0	0	0	0	0	0	0	0	0	0	0	0	0	0	0	0	0	0	0	0	0	0	0	0	0	0	0	1	0	0	0	0	0	0	0	0	0	0	0	0	0	0	0	0	0	0	0
K00684	5	14	12	4	35	0	4	4	0	0	0	1	6	7	0	0	2	3	0	0	1	5	85	0	11	27	0	2	0	24	1	3	2	0	0	1	1	4	0	2	11	0	1	6	11	1	0	2	0
K00685	5	14	12	4	34	0	4	0	0	0	0	1	4	6	0	0	2	0	0	0	1	5	85	0	11	27	0	1	0	0	0	2	0	0	0	1	0	0	0	1	1	0	1	0	11	1	0	2	0
K00688	8	27	56	72	36	0	11	24	2	0	1	0	6	11	6	1	3	3	1	3	43	5	98	2	25	50	0	2	2	67	35	54	46	2	1	28	2	14	28	6	33	0	21	17	16	9	26	15	6
K00690	0	0	2	0	0	0	0	0	0	0	0	0	0	0	0	0	0	0	0	0	0	0	0	0	0	0	0	0	0	0	0	2	0	0	0	0	0	0	0	0	0	0	0	0	0	0	0	0	0
K00694	4	2	2	3	7	0	0	7	0	0	0	1	8	8	0	0	2	0	0	0	0	1	85	0	7	27	0	2	0	44	2	1	2	0	0	1	1	9	0	3	21	0	0	11	10	0	0	0	0
K00695	0	0	0	0	0	0	0	4	0	0	0	0	2	0	0	0	0	0	0	0	0	0	0	0	0	0	0	0	0	21	1	0	0	0	0	0	0	4	0	2	10	0	0	6	0	0	0	0	0
K00696	0	4	4	0	10	0	0	0	0	0	0	0	0	0	0	0	0	0	0	0	0	0	0	0	0	0	0	0	0	0	0	0	0	0	0	0	0	0	0	0	0	0	0	0	0	0	0	0	0
K00697	0	0	0	0	0	0	0	0	0	0	0	0	0	0	0	0	0	3	0	0	0	0	0	0	1	0	0	1	0	0	0	0	0	0	0	0	0	0	0	0	0	0	0	0	0	0	0	0	0
K00700	5	14	13	2	31	0	4	7	0	0	0	0	4	6	0	0	0	3	0	0	0	5	85	0	19	28	0	2	0	46	2	1	5	0	0	1	1	9	1	3	21	0	1	11	1	1	0	1	0
K00701	0	4	5	0	10	0	0	0	0	0	0	0	0	0	0	0	0	0	0	0	0	0	0	0	0	0	0	1	0	0	0	0	0	0	0	0	0	0	0	0	0	0	0	0	0	0	0	0	0
K00703	8	26	54	71	35	0	11	21	2	0	1	0	4	11	6	1	3	3	1	3	43	5	98	2	22	50	0	1	2	47	34	54	46	2	1	28	1	9	27	5	23	0	20	12	16	9	26	14	6
K00705	8	26	54	71	34	0	7	17	2	0	1	0	2	10	6	1	3	3	1	3	43	4	98	2	26	49	0	1	2	24	33	53	44	2	1	28	1	4	27	3	13	0	20	6	16	8	26	14	6
K00720	0	0	0	0	1	0	0	4	0	0	0	0	2	0	0	0	0	3	0	0	0	0	0	0	0	0	0	0	0	22	1	0	2	0	0	0	0	4	0	2	10	0	0	6	0	0	0	0	0
K00721	0	1	2	1	4	0	0	10	0	0	0	0	6	2	0	0	0	9	0	0	0	0	0	0	12	2	0	3	0	68	3	2	8	0	0	0	2	14	1	4	30	0	0	16	0	0	0	0	0
K00748	8	26	56	73	49	0	11	21	2	0	1	1	8	13	6	1	6	3	1	3	43	5	98	2	23	50	0	2	2	53	34	56	46	2	1	28	1	9	27	6	25	0	20	12	26	9	26	15	6
K00754	15	46	107	144	56	0	14	35	3	0	3	1	8	22	12	1	9	0	1	7	86	6	195	4	38	97	0	2	4	48	66	109	86	3	2	56	1	9	56	7	27	0	39	13	41	16	52	29	12
K00756	609	20	119	87	15	542	374	40	432	2598	232	451	27	20	33	331	138	1	454	39	112	8	169	7	47	152	90	6	116	1342	417	569	586	499	564	950	798	1310	505	124	166	191	803	533	376	428	212	164	157
K00757	13	31	57	75	50	0	7	14	2	0	1	2	7	17	6	1	8	0	1	3	44	10	183	2	30	76	0	0	2	3	32	53	42	2	1	28	0	0	26	2	4	0	20	1	37	8	26	14	6
K00758	5	14	11	4	34	0	0	0	0	0	0	1	4	6	0	0	2	0	0	0	1	5	85	0	8	27	0	1	0	0	0	2	0	0	0	1	0	0	0	0	1	0	0	0	11	0	0	0	0
K00759	614	34	131	91	51	542	379	44	432	2598	232	452	33	27	33	331	140	1	454	39	113	13	254	7	64	179	90	8	116	1371	418	569	589	499	565	951	799	1314	505	126	178	191	803	538	387	429	213	165	157
K00760	617	47	174	160	54	542	382	54	433	2598	233	452	31	31	39	332	143	4	455	42	156	13	267	9	71	201	90	8	118	1343	449	624	628	500	565	978	798	1310	531	126	170	191	823	534	402	436	239	178	163
K00761	615	34	131	91	51	542	379	44	432	2598	232	452	33	27	33	331	140	1	454	39	113	13	254	7	63	179	90	8	116	1366	418	571	589	499	565	951	799	1314	505	126	178	191	804	538	387	429	213	165	157
K00762	46	26	56	114	42	0	11	17	2	0	1	1	6	13	7	1	6	3	1	8	43	8	112	5	35	59	0	3	2	34	34	61	44	2	14	37	1	12	32	4	17	1	21	6	47	9	31	15	6
K00763	610	25	123	89	30	542	375	44	432	2598	232	452	33	22	33	331	140	1	454	39	113	13	169	7	51	154	90	8	116	1365	418	569	589	499	564	950	798	1314	505	126	176	191	803	538	387	428	213	164	157
K00764	46	26	56	114	42	0	11	17	2	0	1	1	6	13	7	1	6	3	1	8	44	8	112	5	42	59	0	3	2	34	34	61	44	2	14	37	1	12	32	4	17	1	21	6	47	9	31	15	6
K00765	8	26	56	73	40	0	11	17	2	0	1	1	6	12	6	1	6	3	1	3	43	5	98	2	25	49	0	2	2	30	33	55	44	2	1	28	1	4	27	4	15	0	20	6	26	9	26	15	6
K00766	8	26	56	73	41	0	11	21	2	0	1	1	8	13	6	1	6	3	1	3	43	5	98	2	23	50	0	2	2	53	34	56	47	2	1	28	1	9	27	6	25	0	20	12	26	9	26	15	6
K00767	5	15	14	5	36	0	4	4	0	0	0	1	6	7	0	0	3	3	0	0	1	5	85	0	16	27	0	2	0	29	1	3	2	0	0	1	1	4	1	2	12	0	1	6	11	1	0	2	0
K00768	8	26	55	73	39	0	7	14	2	0	1	1	4	11	6	1	6	3	1	3	43	5	98	2	15	49	0	1	2	2	32	55	42	2	1	28	0	0	27	2	4	0	20	1	26	8	26	14	6
K00769	5	14	11	4	34	0	4	0	0	0	0	1	4	7	0	0	2	0	0	0	1	5	85	0	8	27	0	0	0	0	0	2	0	0	0	1	0	0	0	1	1	0	0	0	11	1	0	2	0
K00772	0	0	0	0	1	0	0	4	0	0	0	0	2	1	0	0	0	3	0	0	0	0	0	0	2	0	0	2	0	22	1	3	2	0	0	0	0	4	0	2	11	0	0	6	0	0	0	0	0
K00773	46	26	55	114	50	0	11	17	2	0	1	1	6	13	7	1	6	3	1	8	43	8	112	5	35	59	0	3	2	34	34	61	44	2	14	37	1	12	32	4	17	1	22	6	47	9	31	15	6
K00777	0	0	0	0	0	0	0	0	0	0	0	0	0	0	0	0	0	0	0	0	0	0	0	0	0	0	0	0	0	15	0	0	0	0	0	0	0	0	0	0	3	0	0	0	0	0	0	0	0
K00782	0	1	1	2	5	0	0	0	0	0	0	1	4	2	0	0	3	3	0	0	0	1	0	0	4	0	0	0	0	0	0	0	0	0	0	0	0	0	0	1	0	0	1	0	11	0	0	1	0
K00783	615	34	131	91	50	542	379	40	432	2598	232	452	31	27	33	331	140	4	454	39	113	13	254	7	66	179	90	8	116	1343	417	571	586	499	565	951	798	1310	505	125	168	191	804	533	387	429	213	165	157
K00784	0	0	0	0	2	0	0	4	0	0	0	0	2	1	0	0	0	3	0	0	0	0	0	0	7	0	0	0	0	24	1	3	3	0	0	0	0	4	0	2	10	0	0	6	0	0	0	0	0
K00786	5	14	10	4	33	0	0	0	0	0	0	1	4	6	0	0	3	3	0	0	1	5	85	0	10	27	0	0	0	0	0	0	0	0	0	1	0	0	0	0	1	0	0	0	11	0	0	0	0
K00788	51	40	64	116	70	0	14	17	2	0	1	1	6	18	7	1	6	6	1	8	44	12	197	5	46	86	0	4	2	34	34	59	44	2	15	37	2	12	32	5	18	1	22	6	48	10	31	19	6
K00789	653	35	133	132	53	542	382	44	432	2598	232	452	33	28	34	331	140	4	454	44	113	17	268	11	76	189	90	9	116	1375	419	577	589	499	578	960	799	1321	511	126	181	192	805	538	408	430	218	166	157
K00790	46	26	56	114	50	0	11	17	2	0	1	1	6	13	7	1	6	3	1	8	43	8	112	5	35	59	0	3	2	34	34	61	44	2	14	37	1	12	32	4	17	1	22	6	47	9	31	15	6
K00791	46	26	56	114	50	0	11	17	2	0	1	1	6	13	7	1	6	3	1	8	43	8	112	5	38	59	0	3	2	34	34	61	44	2	14	37	1	12	32	4	17	1	22	6	47	9	31	15	6
K00793	51	41	66	118	75	0	11	18	2	0	1	2	9	19	7	1	8	3	1	8	44	13	197	5	43	86	0	3	2	34	34	61	44	2	14	37	1	12	32	4	18	1	21	6	58	9	31	16	6
K00794	46	26	55	114	42	0	11	17	2	0	1	1	6	13	7	1	6	3	1	8	44	8	112	5	34	59	0	3	2	34	34	61	44	2	14	37	1	12	32	4	17	1	21	6	47	9	31	15	6
K00795	86	28	24	90	72	0	7	0	0	0	0	2	7	14	2	0	5	0	0	10	2	17	199	7	37	74	0	5	0	18	2	14	0	0	27	19	1	14	10	1	9	2	2	0	65	2	10	4	0
K00796	46	22	52	114	31	0	11	17	2	0	1	1	6	13	7	1	6	3	1	8	43	8	112	5	36	59	0	3	2	34	34	61	44	2	14	37	1	12	32	4	16	1	20	6	47	9	31	15	6
K00797	0	1	3	1	2	0	3	4	0	0	0	0	2	1	0	0	1	3	0	0	0	0	0	0	1	0	0	2	0	28	1	3	2	0	0	0	1	4	1	2	12	0	1	6	0	1	0	2	0
K00798	5	15	13	5	37	0	1	11	0	0	0	1	10	9	0	0	2	3	0	0	1	5	85	0	10	28	0	3	0	65	3	6	2	0	0	1	2	14	1	4	32	0	1	16	11	0	0	1	0
K00799	44	27	29	51	91	0	3	18	0	0	0	5	21	15	1	0	7	0	0	5	5	13	100	3	20	41	0	14	0	121	6	22	10	0	13	10	3	30	5	8	58	1	1	28	54	0	5	1	0
K00800	8	26	55	73	40	0	11	17	2	0	1	1	6	12	6	1	6	3	1	3	43	5	98	2	24	49	0	2	2	30	33	55	44	2	1	28	1	4	27	4	15	0	21	6	26	9	26	15	6
K00801	0	0	0	0	1	0	0	4	0	0	0	0	2	0	0	0	0	0	0	0	0	0	0	0	2	0	0	0	0	22	1	0	2	0	0	0	0	4	0	2	10	0	0	6	0	0	0	0	0
K00803	0	1	2	1	1	0	0	0	0	0	0	0	0	0	0	0	0	0	0	0	0	0	0	0	0	0	0	0	0	0	0	0	0	0	0	0	0	0	1	0	0	0	0	0	0	0	0	0	0
K00805	0	1	2	1	0	0	0	0	0	0	0	0	0	0	0	0	1	0	0	0	0	0	0	0	2	0	0	0	0	0	0	0	0	0	0	0	0	0	1	0	0	0	0	0	0	0	0	0	0
K00806	46	26	56	114	50	0	11	17	2	0	1	1	6	13	7	1	6	3	1	8	43	8	112	5	35	59	0	3	2	34	34	61	44	2	14	37	1	12	32	4	17	1	22	6	47	9	31	15	6
K00809	0	0	0	0	0	0	0	4	0	0	0	0	2	0	0	0	0	0	0	0	0	0	0	0	0	0	0	0	0	27	1	0	0	0	0	0	0	4	0	2	11	0	0	6	0	0	0	0	0
K00811	3	12	44	69	5	0	6	14	2	0	1	0	0	5	6	1	3	0	1	3	42	0	12	2	12	22	0	0	2	2	32	53	42	2	1	27	0	0	27	2	2	0	20	1	15	8	26	14	6
K00812	38	0	0	41	12	0	4	4	0	0	0	0	2	2	1	0	0	3	0	5	0	3	14	3	17	10	0	2	0	32	2	9	2	0	13	9	1	12	5	2	14	1	2	6	21	1	5	1	0
K00813	8	26	56	73	38	0	7	14	2	0	1	1	4	11	6	1	6	0	1	3	43	5	98	2	14	49	0	0	2	2	32	55	42	2	1	28	0	0	27	2	3	0	20	1	26	8	26	14	6
K00817	8	31	61	74	51	0	11	17	2	0	1	1	6	12	6	1	6	6	1	3	44	6	98	2	25	49	0	3	2	30	33	55	44	2	1	28	1	4	27	4	15	0	21	6	26	9	26	15	6
K00818	0	0	0	0	2	0	4	4	0	0	0	0	2	1	0	0	0	0	0	0	0	0	0	0	9	0	0	0	0	24	1	0	2	0	0	0	1	4	0	2	10	0	1	6	0	1	0	1	0
K00819	0	0	0	0	0	0	0	0	0	0	0	0	0	0	0	0	0	0	0	0	0	0	0	0	0	0	0	0	0	1	0	0	0	0	0	0	0	0	0	0	0	0	0	0	0	0	0	0	0
K00820	46	26	56	114	42	0	11	17	2	0	1	1	6	13	7	1	6	3	1	8	43	8	112	5	32	59	0	4	2	34	34	61	44	2	14	37	1	12	32	4	17	1	21	6	47	9	31	15	6
K00821	51	40	68	118	74	0	8	14	2	0	1	2	7	18	7	1	8	3	1	8	44	13	197	5	34	86	0	4	2	16	33	63	42	2	14	37	0	7	32	2	9	1	21	1	58	8	31	15	6
K00822	0	0	0	0	1	0	0	4	0	0	0	0	2	0	0	0	0	0	0	0	0	0	0	0	0	0	0	2	0	26	1	0	0	0	0	0	0	4	0	2	11	0	0	6	0	0	0	0	0
K00823	1	12	10	1	28	0	1	0	0	0	0	0	0	0	0	0	0	0	0	0	0	4	0	0	1	1	0	0	0	0	0	0	0	0	0	0	0	0	0	0	0	0	0	0	1	0	0	0	0
K00824	0	0	1	0	0	0	0	0	0	0	0	0	0	0	0	0	0	0	0	0	0	0	0	0	1	0	0	0	0	0	0	0	0	0	0	0	0	0	0	0	0	0	0	0	0	0	0	0	0
K00826	47	27	58	115	52	0	11	21	2	0	1	1	8	14	7	1	6	3	1	8	44	8	112	5	38	60	0	3	2	57	35	62	44	2	14	37	1	16	33	6	27	1	22	12	47	9	31	16	6
K00830	15	42	35	11	103	0	1	4	0	0	0	2	13	21	0	0	8	3	0	0	4	15	256	1	25	81	0	2	0	25	1	5	5	0	0	2	1	4	0	2	15	0	0	6	34	0	1	2	0
K00831	5	10	10	5	24	0	1	0	0	0	0	1	4	6	0	0	3	0	0	0	1	5	85	0	16	27	0	1	0	1	0	2	0	0	0	1	0	0	1	0	1	0	0	0	11	0	0	0	0
K00832	5	15	13	5	34	0	1	0	0	0	0	1	4	6	0	0	2	0	0	0	1	5	85	0	10	27	0	1	0	0	0	0	0	0	0	1	0	0	1	0	1	0	0	0	11	0	0	1	0
K00833	43	15	14	46	37	0	4	0	0	0	0	1	4	8	1	0	3	3	0	5	1	8	99	3	27	37	0	2	0	5	1	8	0	0	13	10	0	7	6	1	3	1	1	0	32	1	5	2	0
K00835	5	14	11	4	34	0	0	4	0	0	0	1	6	7	0	0	2	0	0	0	1	5	85	0	11	27	0	1	0	21	1	0	0	0	0	1	1	4	0	2	11	0	0	6	11	0	0	0	0
K00836	10	19	14	7	46	0	1	0	0	0	0	2	7	12	0	0	5	0	0	0	2	10	171	1	17	53	0	0	0	0	0	2	0	0	0	1	0	0	0	1	2	0	0	0	22	0	0	2	0
K00837	0	0	0	0	2	0	0	4	0	0	0	0	2	0	0	0	0	0	0	0	1	0	0	0	5	0	0	1	0	21	1	3	0	0	0	0	1	4	0	2	12	0	0	6	0	0	0	1	0
K00839	0	0	1	0	0	0	3	0	0	0	0	0	0	0	0	0	0	0	0	0	0	0	0	0	2	0	0	0	0	0	0	0	0	0	0	0	0	0	0	1	0	0	0	0	0	1	0	1	0
K00841	3	12	44	69	4	0	6	14	2	0	1	0	0	5	6	1	3	0	1	3	42	0	12	2	6	22	0	0	2	1	32	53	42	2	1	27	0	0	27	2	2	0	20	1	15	8	26	14	6
K00844	0	0	0	0	0	0	0	0	0	0	0	0	0	0	0	0	0	0	0	0	0	0	0	0	1	0	0	0	0	0	0	0	0	0	0	0	0	0	0	0	0	0	0	0	0	0	0	0	0
K00845	612	32	162	155	22	542	385	61	433	2598	233	451	31	27	39	332	141	4	455	42	155	8	181	9	75	175	90	9	118	1388	451	625	633	500	565	977	799	1318	530	129	189	191	822	545	391	437	238	177	163
K00847	8	17	48	71	15	0	7	17	2	0	1	0	2	11	6	1	4	0	1	3	43	5	97	2	27	49	0	2	2	35	33	55	44	2	1	28	0	4	27	3	16	0	20	6	15	8	26	14	6
K00848	0	0	0	0	0	0	0	0	0	0	0	0	0	0	0	0	0	0	0	0	0	0	0	0	1	0	0	0	0	0	0	0	0	0	0	0	0	0	0	0	0	0	0	0	0	0	0	0	0
K00849	4	20	50	71	28	0	7	14	2	0	1	1	4	7	6	1	6	0	1	3	43	5	12	2	15	23	0	0	2	2	32	53	42	2	1	27	0	0	26	2	3	0	20	1	26	8	26	14	6
K00850	615	35	133	91	50	542	378	44	432	2598	232	452	33	27	33	331	140	4	454	39	113	13	254	8	73	179	90	8	116	1367	418	571	591	499	564	951	799	1314	506	126	177	191	804	538	387	429	213	165	157
K00851	5	14	12	4	33	0	1	4	0	0	0	1	6	7	0	0	2	0	0	0	1	5	85	0	11	27	0	1	0	21	1	3	0	0	0	1	1	4	0	2	11	0	0	6	11	0	0	0	0
K00852	8	26	56	73	38	0	7	14	2	0	1	1	4	12	6	1	6	0	1	3	43	5	98	2	22	49	0	1	2	2	32	55	42	2	1	28	0	0	27	2	4	0	20	1	26	8	26	14	6
K00853	0	0	0	0	0	0	0	0	0	0	0	0	0	0	0	0	0	0	0	0	0	0	0	0	3	0	0	0	0	0	0	0	0	0	0	0	0	0	0	0	0	0	0	0	0	0	0	0	0
K00854	0	0	0	0	2	0	1	4	0	0	0	0	2	1	0	0	0	0	0	0	0	0	0	0	4	1	0	2	0	21	1	3	0	0	0	0	0	4	0	2	11	0	0	6	0	0	0	0	0
K00855	5	14	12	4	35	0	0	7	0	0	0	1	8	8	0	0	3	0	0	0	1	5	85	0	8	28	0	1	0	44	2	1	2	0	0	1	1	9	0	3	21	0	0	11	11	0	0	0	0
K00856	0	0	0	0	0	0	0	0	0	0	0	0	0	0	0	0	0	0	0	0	0	0	0	0	0	0	0	1	0	0	0	0	0	0	0	0	0	0	0	0	0	0	0	0	0	0	0	0	0
K00857	615	34	131	91	49	542	375	40	432	2598	232	452	31	26	33	331	140	1	454	39	113	13	254	7	60	179	90	7	116	1343	417	569	586	499	564	951	798	1310	505	124	167	191	803	533	387	428	213	164	157
K00858	653	30	128	132	51	542	379	47	432	2598	232	452	35	29	34	331	140	4	454	44	113	16	268	10	73	190	90	10	116	1397	420	578	591	499	578	960	799	1326	510	128	190	192	805	544	408	429	218	165	157
K00859	653	39	134	132	71	542	379	44	432	2598	232	452	33	28	34	331	140	4	454	44	113	16	268	10	76	189	90	9	116	1375	419	577	589	499	578	960	799	1321	510	126	181	192	805	538	409	429	218	165	157
K00860	5	15	14	5	35	0	4	4	0	0	0	1	6	7	0	0	2	3	0	0	1	5	85	0	15	27	0	1	0	28	1	3	2	0	0	1	1	4	1	2	12	0	0	6	11	1	0	2	0
K00864	614	36	134	93	54	542	375	41	432	2598	232	453	34	28	33	331	142	1	454	39	114	13	254	8	63	179	90	7	116	1342	417	571	586	499	564	951	798	1310	506	124	168	191	803	533	398	428	213	165	157
K00865	8	31	61	74	49	0	7	14	2	0	1	1	4	11	6	1	6	0	1	3	43	5	98	2	22	49	0	0	2	2	32	53	42	2	1	28	0	0	28	2	3	0	20	1	26	8	26	15	6
K00867	5	13	10	2	29	0	0	0	0	0	0	0	0	4	0	0	0	0	0	0	0	4	85	0	8	27	0	1	0	0	0	0	0	0	0	1	0	0	0	0	1	0	0	0	1	0	0	0	0
K00868	8	17	45	72	17	0	7	14	2	0	1	1	4	11	6	1	6	0	1	3	43	4	98	2	15	49	0	1	2	2	32	53	42	2	1	28	0	0	26	2	3	0	20	1	25	8	26	13	6
K00869	0	0	0	0	0	0	0	0	0	0	0	0	0	0	0	0	0	0	0	0	0	0	0	0	0	0	0	0	0	1	0	0	0	0	0	0	0	0	0	0	0	0	0	0	0	0	0	0	0
K00870	0	0	0	0	0	0	0	4	0	0	0	0	2	0	0	0	0	0	0	0	0	0	0	0	0	0	0	0	0	21	1	0	0	0	0	0	0	4	0	2	10	0	0	6	0	0	0	0	0
K00872	5	14	12	4	34	0	4	4	0	0	0	1	6	7	0	0	3	0	0	0	1	5	85	0	12	27	0	1	0	24	1	0	3	0	0	1	1	4	0	2	11	0	1	6	11	1	0	2	0
K00873	620	48	143	94	85	542	379	51	432	2598	232	453	40	34	33	331	142	4	454	39	114	18	340	8	74	207	90	10	116	1409	420	572	591	499	564	951	800	1323	505	129	199	191	804	549	399	429	213	165	157
K00874	15	44	66	77	77	0	8	14	2	0	1	1	7	17	6	1	8	0	1	3	45	13	183	2	34	77	0	2	2	3	32	53	42	2	1	28	0	0	27	2	4	0	20	1	37	8	27	15	6
K00876	615	35	133	91	49	542	375	40	432	2598	232	452	31	27	33	331	140	1	454	39	113	13	254	8	68	179	90	7	116	1343	417	571	586	499	564	951	798	1310	506	124	167	191	803	533	387	428	213	165	157
K00878	5	13	9	2	29	0	0	0	0	0	0	0	0	4	0	0	0	0	0	0	0	4	85	0	10	27	0	0	0	0	0	0	0	0	0	1	0	0	0	0	1	0	1	0	1	0	0	0	0
K00879	0	0	0	0	0	0	0	0	0	0	0	0	0	0	0	0	0	0	0	0	0	0	0	0	1	0	0	0	0	0	0	0	0	0	0	0	0	0	0	0	0	0	0	0	0	0	0	0	0
K00880	0	4	4	0	10	0	0	0	0	0	0	0	0	0	0	0	0	0	0	0	0	0	0	0	0	0	0	0	0	0	0	0	0	0	0	0	0	0	0	0	0	0	0	0	0	0	0	0	0
K00882	617	46	172	159	52	542	382	54	433	2598	233	452	31	31	39	332	143	1	455	42	155	13	266	9	64	201	90	7	118	1343	449	621	628	500	565	978	798	1310	530	126	169	191	822	534	402	436	239	177	163
K00883	0	0	0	0	0	0	0	0	0	0	0	0	0	0	0	0	0	0	0	0	0	0	0	0	0	0	0	1	0	0	0	0	0	0	0	0	0	0	0	0	0	0	0	0	0	0	0	0	0
K00884	5	14	11	4	33	0	0	0	0	0	0	1	4	6	0	0	2	0	0	0	1	5	85	0	8	27	0	0	0	0	0	0	0	0	0	1	0	0	0	0	1	0	0	0	11	0	0	0	0
K00885	0	0	1	0	0	0	0	0	0	0	0	0	0	0	0	0	0	0	0	0	0	0	0	0	0	0	0	0	0	0	0	0	0	0	0	0	0	0	0	0	0	0	0	0	0	0	0	0	0
K00891	8	27	58	74	40	0	11	17	2	0	1	1	6	12	6	1	6	3	1	3	44	5	98	2	22	49	0	2	2	30	33	55	44	2	1	28	1	4	28	4	15	0	21	6	26	9	26	16	6
K00892	10	28	23	7	66	0	1	0	0	0	0	2	7	12	0	0	5	0	0	0	2	10	171	1	17	54	0	0	0	0	0	0	0	0	0	1	0	0	0	0	2	0	0	0	23	0	0	1	0
K00895	0	0	0	0	0	0	0	0	0	0	0	0	0	0	0	0	0	0	0	0	0	0	0	0	6	0	0	0	0	0	0	0	0	0	0	0	0	0	0	0	0	0	0	0	0	0	0	0	0
K00897	0	0	1	0	0	0	0	0	0	0	0	0	0	0	0	0	0	0	0	0	0	0	0	0	0	0	0	0	0	0	0	0	0	0	0	0	0	0	0	0	0	0	0	0	0	0	0	0	0
K00899	0	1	2	1	0	0	0	0	0	0	0	0	0	0	0	0	0	0	0	0	0	0	0	0	0	0	0	0	0	0	0	0	0	0	0	0	0	0	1	0	0	0	0	0	0	0	0	0	0
K00901	13	35	62	74	57	0	11	17	2	0	1	1	6	17	6	1	6	0	1	3	44	9	183	2	27	76	0	2	2	25	33	55	44	2	1	28	1	4	27	4	14	0	21	6	26	9	26	16	6
K00903	5	14	10	4	34	0	1	7	0	0	0	1	8	7	0	0	2	0	0	0	1	4	85	0	9	28	0	2	0	44	2	1	3	0	0	1	1	9	0	3	21	0	0	11	11	0	0	0	0
K00904	606	8	76	18	11	542	368	26	430	2598	231	451	27	15	27	330	134	1	454	36	70	8	156	6	41	130	90	6	114	1340	384	516	544	498	564	923	798	1310	478	122	164	190	783	532	362	420	186	150	152
K00906	0	1	5	4	8	0	0	0	0	0	0	2	7	3	0	0	5	0	0	0	1	1	1	0	0	0	0	1	0	0	0	0	0	0	0	0	0	0	0	0	0	0	0	0	21	0	0	0	0
K00908	0	0	0	0	2	0	0	7	0	0	0	0	4	1	0	0	0	0	0	0	0	0	0	0	0	1	0	1	0	44	2	1	2	0	0	0	1	9	0	3	20	0	0	11	0	0	0	0	0
K00912	8	22	52	73	36	0	11	14	2	0	1	1	4	11	6	1	6	3	1	3	43	5	98	2	23	49	0	1	2	8	32	55	42	2	1	28	0	0	27	2	4	0	20	1	26	9	26	15	6
K00917	3	13	43	70	9	0	6	14	2	0	1	1	4	7	6	1	6	0	1	3	43	1	13	2	7	22	0	0	2	2	32	53	42	2	1	27	0	0	26	2	2	0	20	1	25	8	26	13	6
K00919	46	22	52	114	31	0	11	17	2	0	1	1	6	13	7	1	6	3	1	8	43	8	112	5	34	59	0	3	2	33	34	61	44	2	14	37	1	12	32	4	16	1	21	6	47	9	31	15	6
K00924	0	0	0	0	1	0	0	4	0	0	0	0	2	0	0	0	0	0	0	0	0	0	0	0	5	0	0	0	0	22	1	0	0	0	0	0	0	4	0	2	10	0	0	6	0	0	0	0	0
K00925	620	48	142	94	84	542	379	44	432	2598	232	453	36	33	33	331	142	1	454	39	114	18	340	8	74	206	90	8	116	1365	418	571	589	499	565	951	799	1314	505	126	178	191	804	538	399	429	213	166	157
K00926	610	37	133	92	62	542	375	41	432	2598	232	452	34	23	33	331	142	1	454	39	114	13	169	7	49	153	90	6	116	1342	417	569	586	499	564	950	798	1310	504	124	167	191	803	533	398	428	213	164	157
K00927	653	30	127	131	43	542	378	44	432	2598	232	452	33	28	34	331	140	4	454	44	113	16	268	10	76	189	90	9	116	1375	419	577	589	499	578	960	799	1321	510	126	181	192	805	538	408	429	218	165	157
K00928	55	61	119	189	105	0	18	31	3	0	3	2	9	24	13	2	12	3	1	12	87	17	210	7	54	109	0	2	4	36	66	114	86	3	15	65	1	12	59	6	20	1	41	7	73	17	58	30	12
K00929	3	12	44	69	4	0	6	14	2	0	1	0	0	5	6	1	3	0	1	3	42	0	12	2	10	22	0	0	2	1	32	53	42	2	1	27	0	0	27	2	2	0	20	1	15	8	26	14	6
K00930	52	40	68	118	85	0	14	21	2	0	1	2	11	20	7	1	9	9	1	8	44	14	197	5	51	87	0	5	2	63	35	64	47	2	14	37	2	16	32	6	29	1	22	12	58	10	31	17	6
K00931	8	26	57	73	40	0	11	17	2	0	1	1	6	12	6	1	6	3	1	3	43	5	98	2	23	49	0	2	2	30	33	55	44	2	1	28	1	4	27	4	15	0	21	6	26	9	26	15	6
K00934	0	0	0	0	0	0	0	0	0	0	0	0	0	0	0	0	0	0	0	0	0	0	0	0	2	0	0	0	0	0	0	0	0	0	0	0	0	0	0	0	0	0	0	0	0	0	0	0	0
K00936	12	35	102	149	52	0	16	56	3	0	2	4	34	29	12	2	19	9	1	6	89	3	111	4	40	74	0	5	4	196	72	114	96	3	2	55	4	36	53	16	90	0	42	46	82	16	52	29	12
K00937	8	26	56	73	39	0	11	17	2	0	1	2	6	12	6	1	6	0	1	3	43	5	98	2	24	49	0	2	2	25	33	55	44	2	1	28	1	4	27	4	14	0	20	6	26	9	26	15	6
K00939	653	34	131	132	61	542	382	44	432	2598	232	452	33	28	34	331	140	4	454	44	114	17	268	10	76	189	90	9	116	1375	419	577	589	499	578	960	799	1321	510	126	181	192	805	538	408	430	218	165	157
K00940	46	26	56	114	50	0	11	17	2	0	1	1	6	13	7	1	6	6	1	8	43	8	112	5	29	59	0	3	2	34	34	61	44	2	14	37	1	12	32	4	17	1	21	6	47	9	31	15	6
K00941	55	42	67	118	76	0	11	21	2	0	2	2	11	24	7	1	9	6	1	8	44	13	282	6	59	112	0	5	2	60	35	60	44	2	14	38	2	16	32	6	29	1	21	12	58	9	32	16	6
K00942	653	34	131	132	61	542	379	44	432	2598	232	452	33	28	34	331	140	4	454	44	113	16	268	10	76	189	90	9	116	1375	419	577	589	499	578	960	799	1321	510	126	181	192	805	538	408	429	218	165	157
K00943	652	34	131	132	60	542	379	44	432	2598	232	452	33	28	34	331	140	4	454	44	113	16	268	10	71	189	90	9	116	1374	419	577	589	499	578	960	799	1321	510	126	181	192	805	538	408	429	218	165	157
K00945	653	34	130	132	60	542	375	40	432	2598	232	452	31	27	34	331	140	4	454	44	113	16	268	10	78	189	90	9	116	1352	418	577	586	499	577	960	798	1316	510	124	171	192	804	533	408	428	218	164	157
K00946	5	14	12	4	35	0	4	4	0	0	0	1	6	7	0	0	3	3	0	0	1	5	85	0	19	27	0	2	0	29	1	3	2	0	0	1	1	4	0	2	12	0	1	6	11	1	0	2	0
K00947	0	0	0	0	0	0	0	4	0	0	0	0	2	0	0	0	0	0	0	0	0	0	0	0	0	0	0	0	0	21	1	0	0	0	0	0	0	4	0	2	10	0	0	6	0	0	0	0	0
K00948	653	30	128	132	42	542	379	44	432	2598	232	453	33	28	34	331	140	4	454	44	113	16	268	10	76	189	90	9	116	1376	419	582	589	499	578	960	799	1321	510	126	181	192	804	538	408	429	218	165	157
K00949	3	12	44	69	4	0	6	14	2	0	1	0	0	5	6	1	3	0	1	3	43	0	12	2	10	22	0	0	2	1	32	53	42	2	1	27	0	0	27	2	2	0	20	1	15	8	26	14	6
K00950	10	37	31	8	89	0	5	4	0	0	0	2	9	13	0	0	5	3	0	0	2	10	171	1	29	54	0	3	0	28	1	5	3	0	0	1	1	4	0	2	14	0	1	6	23	1	0	3	0
K00951	8	27	58	74	49	0	11	17	2	0	1	1	6	12	6	1	6	3	1	3	43	5	98	2	28	49	0	2	2	32	33	55	47	2	1	28	1	4	28	3	15	0	21	6	26	9	26	15	6
K00954	653	34	131	132	53	542	379	44	432	2598	232	452	33	28	34	331	140	4	454	44	113	16	268	10	76	189	90	9	116	1375	419	577	589	499	578	960	799	1321	510	126	181	192	804	538	408	429	218	165	157
K00955	3	12	44	69	4	0	7	14	2	0	1	0	0	5	6	1	3	3	1	3	42	0	12	2	8	22	0	2	2	1	32	53	42	2	1	27	0	0	27	2	2	0	20	1	15	8	26	14	6
K00956	5	14	12	4	34	0	4	0	0	0	0	1	4	6	0	0	2	0	0	0	1	5	85	0	15	27	0	0	0	1	0	2	0	0	0	1	0	0	0	1	1	0	0	0	11	1	0	2	0
K00957	5	15	14	5	34	0	4	0	0	0	0	1	4	6	0	0	2	0	0	0	1	5	85	0	15	27	0	1	0	1	0	2	0	0	0	1	0	0	1	1	1	0	0	0	11	1	0	2	0
K00958	0	0	0	0	1	0	3	4	0	0	0	0	2	1	0	0	0	3	0	0	0	0	0	0	0	0	0	0	0	22	1	0	2	0	0	0	1	4	0	2	10	0	1	6	0	1	0	1	0
K00962	46	26	55	114	50	0	11	17	2	0	1	1	6	13	7	1	6	3	1	8	43	8	112	5	35	59	0	3	2	34	34	61	44	2	14	37	1	12	32	4	17	1	22	6	47	9	31	15	6
K00963	8	27	57	75	43	0	11	14	2	0	1	2	7	13	6	1	8	3	1	3	44	6	98	2	17	49	0	1	2	7	32	55	42	2	1	28	0	0	27	2	5	0	21	1	37	9	26	15	6
K00965	8	22	50	72	28	0	10	14	2	0	1	1	4	11	6	1	6	6	1	3	43	5	98	2	16	49	0	0	2	3	32	53	44	2	1	28	0	0	26	2	3	0	20	1	25	9	26	14	6
K00966	4	6	4	1	14	0	0	10	0	0	0	0	6	6	0	0	0	3	0	0	0	0	85	0	10	27	0	2	0	66	3	4	5	0	0	1	2	14	0	4	31	0	0	16	0	0	0	0	0
K00968	0	0	0	0	0	0	0	0	0	0	0	0	0	0	0	0	0	0	0	0	0	0	0	0	1	0	0	0	0	0	0	0	0	0	0	0	0	0	0	0	0	0	0	0	0	0	0	0	0
K00969	653	34	131	132	53	542	379	44	432	2598	232	452	33	28	34	331	140	4	454	44	113	16	268	10	72	189	90	9	116	1375	419	577	589	499	578	960	799	1321	510	126	181	192	804	538	408	429	218	165	157
K00970	43	14	12	45	46	0	1	7	0	0	0	1	8	9	1	0	2	3	0	5	1	8	99	3	24	38	0	3	0	54	3	9	5	0	13	10	1	16	5	3	24	1	2	11	32	0	5	0	0
K00971	3	20	51	69	25	0	10	14	2	0	1	0	0	6	6	1	3	3	1	3	42	0	12	2	15	22	0	0	2	4	32	55	44	2	1	27	0	0	26	2	3	0	20	1	15	9	26	14	6
K00973	9	27	57	74	40	0	11	17	2	0	1	1	6	12	6	1	6	3	1	3	43	5	97	2	26	49	0	2	2	26	33	55	44	2	1	28	1	4	28	3	13	0	20	6	26	9	26	15	6
K00974	28	92	213	289	120	0	38	59	6	0	5	4	13	41	23	3	21	9	3	13	172	16	305	8	60	169	0	3	8	30	130	218	167	6	4	111	2	4	108	11	22	1	81	9	93	34	105	60	23
K00975	13	40	66	73	63	0	7	17	2	0	1	0	2	15	6	1	3	3	1	3	43	9	183	2	29	76	0	1	2	24	33	55	44	2	1	29	1	4	28	3	14	0	21	6	16	8	26	15	6
K00978	0	1	2	1	1	0	3	4	0	0	0	0	2	0	0	0	0	3	0	0	0	0	0	0	3	0	0	0	0	21	1	0	0	0	0	0	0	4	1	2	10	0	0	6	0	1	0	0	0
K00979	8	30	60	74	56	0	11	14	2	0	1	1	4	12	6	1	6	3	1	3	43	5	98	2	23	49	0	1	2	8	32	55	42	2	1	28	1	0	27	2	5	0	21	1	26	9	26	15	6
K00980	3	13	45	71	9	0	6	14	2	0	1	1	4	7	6	1	6	0	1	3	43	1	12	2	7	22	0	1	2	2	32	53	42	2	1	27	0	0	27	2	2	0	20	1	25	8	26	14	6
K00981	653	30	129	132	51	542	379	44	432	2598	232	452	33	28	34	331	140	4	454	44	113	16	268	10	79	189	90	10	116	1375	419	577	589	499	578	960	799	1321	510	126	180	192	805	538	408	429	218	165	157
K00982	5	14	12	4	34	0	1	0	0	0	0	1	4	6	0	0	2	3	0	0	1	5	85	0	8	27	0	1	0	0	0	2	0	0	0	1	0	0	0	0	1	0	0	0	11	0	0	0	0
K00983	1	8	7	3	22	0	3	0	0	0	0	1	4	2	0	0	2	3	0	0	1	5	0	0	3	1	0	0	0	1	0	2	0	0	0	0	0	0	0	1	1	0	1	0	11	1	0	2	0
K00984	0	0	0	0	0	0	0	0	0	0	0	0	0	0	0	0	0	0	0	0	0	0	0	0	0	0	0	1	0	0	0	0	0	0	0	0	0	0	0	0	0	0	0	0	0	0	0	0	0
K00986	5	18	12	2	40	0	0	0	0	0	0	0	0	4	0	0	0	0	0	0	1	4	85	0	8	27	0	0	0	2	0	2	2	0	0	1	0	0	0	0	2	0	0	0	1	0	0	2	0
K00988	0	1	1	2	5	0	0	0	0	0	0	1	4	2	0	0	2	0	0	0	0	1	0	0	0	0	0	0	0	2	0	0	2	0	0	0	0	0	0	0	0	0	0	0	10	0	0	0	0
K00989	8	26	56	73	47	0	7	17	2	0	1	1	6	12	6	1	6	3	1	3	43	5	98	2	17	49	0	2	2	23	33	55	42	2	1	28	1	4	27	3	14	0	21	6	26	8	26	14	6
K00990	5	14	11	4	35	0	4	0	0	0	0	1	4	6	0	0	2	0	0	0	1	5	85	0	11	27	0	1	0	0	0	2	0	0	0	1	0	0	0	1	1	0	1	0	11	1	0	2	0
K00991	8	26	56	73	40	0	7	17	2	0	1	1	6	12	6	1	6	0	1	3	43	5	98	2	24	49	0	1	2	24	33	55	44	2	1	28	1	4	27	3	13	0	20	6	26	8	26	14	6
K00992	0	1	1	2	5	0	0	0	0	0	0	1	4	2	0	0	2	0	0	0	0	1	0	0	0	0	0	0	0	2	0	0	2	0	0	0	0	0	0	0	0	0	0	0	10	0	0	0	0
K00995	658	48	141	134	90	542	379	47	432	2598	232	452	35	33	34	331	140	10	454	44	114	20	353	11	82	216	90	10	116	1395	420	580	589	499	578	961	800	1326	511	128	192	192	805	544	409	429	218	166	157
K00996	0	1	2	1	0	0	3	0	0	0	0	0	0	0	0	0	0	0	0	0	0	0	0	0	0	0	0	0	0	0	0	0	0	0	0	0	0	0	1	0	0	0	0	0	0	1	0	0	0
K00997	652	34	131	132	60	542	378	44	432	2598	232	452	33	28	34	331	140	4	454	44	113	16	268	10	68	189	90	9	116	1372	419	577	586	499	578	960	799	1321	510	126	181	192	804	538	408	429	218	165	157
K00998	43	15	14	46	44	0	4	0	0	0	0	1	4	7	1	0	3	3	0	5	1	8	99	3	30	37	0	3	0	10	1	8	0	0	13	10	0	7	6	1	4	1	2	0	32	1	5	2	0
K01000	46	26	56	114	50	0	11	17	2	0	1	1	6	13	7	1	6	3	1	8	43	8	112	5	35	59	0	3	2	34	34	61	44	2	14	37	1	12	32	4	17	1	22	6	47	9	31	15	6
K01002	0	0	0	0	0	0	0	0	0	0	0	0	0	0	0	0	0	0	0	0	0	0	0	0	1	0	0	1	0	0	0	0	0	0	0	0	0	0	0	0	0	0	0	0	0	0	0	0	0
K01003	0	0	0	0	0	0	0	0	0	0	0	0	0	0	0	0	0	0	0	0	0	0	0	0	0	0	0	0	0	0	0	0	0	0	0	0	0	0	0	0	0	0	0	0	0	0	0	0	0
K01005	4	15	13	3	35	0	0	0	0	0	0	1	4	6	0	0	2	0	0	0	0	1	85	0	12	26	0	0	0	1	0	0	0	0	0	1	0	0	0	0	1	0	0	0	11	0	0	0	0
K01006	41	12	44	110	15	0	6	14	2	0	1	0	0	6	7	1	4	6	1	8	43	3	26	5	26	32	0	2	2	10	33	59	42	2	14	36	0	7	32	2	6	1	21	1	36	8	31	14	6
K01007	8	35	63	74	61	0	11	24	2	0	1	1	10	13	6	1	6	3	1	3	43	6	98	2	17	50	0	2	2	68	35	56	46	2	1	28	2	14	27	7	34	0	21	17	26	9	26	16	6
K01008	3	13	45	71	9	0	10	14	2	0	1	1	4	7	6	1	6	3	1	3	43	1	13	2	7	22	0	0	2	2	32	55	42	2	1	27	0	0	27	2	3	0	20	1	25	9	26	15	6
K01011	24	72	161	221	99	0	24	52	4	0	4	4	21	37	18	2	20	3	2	10	130	15	293	6	49	148	0	5	6	82	100	164	130	4	2	84	2	14	81	10	42	0	60	19	88	24	79	42	18
K01012	46	28	60	116	43	0	11	17	2	0	1	1	6	13	7	1	6	6	1	8	43	8	112	5	34	59	0	3	2	29	34	61	44	2	14	37	1	12	34	4	15	1	21	6	47	9	31	16	6
K01023	0	0	0	0	1	0	0	0	0	0	0	0	0	0	0	0	0	0	0	0	0	0	0	0	0	0	0	0	0	0	0	0	0	0	0	0	0	0	0	0	0	0	0	0	0	0	0	0	0
K01026	0	1	2	1	1	0	0	0	0	0	0	0	0	0	0	0	0	0	0	0	0	0	0	0	1	0	0	0	0	0	0	0	0	0	0	0	0	0	1	0	0	0	0	0	0	0	0	0	0
K01028	0	0	1	0	1	0	0	0	0	0	0	0	0	0	0	0	0	0	0	0	0	0	0	0	0	0	0	1	0	1	0	0	0	0	0	0	0	0	0	0	0	0	0	0	0	0	0	0	0
K01029	0	1	3	1	2	0	0	0	0	0	0	0	0	0	0	0	0	0	0	0	0	0	0	0	1	0	0	1	0	1	0	2	0	0	0	0	0	0	1	0	0	0	1	0	0	0	0	0	0
K01031	0	0	0	0	1	0	0	0	0	0	0	1	0	0	0	0	0	0	0	0	0	0	0	0	0	0	0	0	0	0	0	0	0	0	0	0	0	0	0	0	0	0	0	0	0	0	0	0	0
K01032	0	0	0	0	1	0	0	0	0	0	0	1	0	0	0	0	0	0	0	0	0	0	0	0	0	0	0	0	0	0	0	0	0	0	0	0	0	0	0	0	0	0	0	0	0	0	0	0	0
K01034	0	1	2	1	1	0	0	0	0	0	0	0	0	0	0	0	0	0	0	0	0	0	0	0	1	0	0	0	0	0	0	0	0	0	0	0	0	0	1	0	0	0	1	0	0	0	0	0	0
K01036	0	1	2	1	0	0	0	0	0	0	0	0	0	0	0	0	0	0	0	0	0	0	0	0	0	0	0	0	0	0	0	0	0	0	0	0	0	0	1	0	0	0	0	0	0	0	0	0	0
K01039	0	0	0	0	1	0	0	0	0	0	0	0	0	0	0	0	0	0	0	0	0	0	0	0	0	0	0	0	0	0	0	0	0	0	0	0	0	0	0	0	0	0	0	0	0	0	0	0	0
K01040	0	0	0	0	1	0	0	0	0	0	0	0	0	0	0	0	0	0	0	0	0	0	0	0	0	0	0	0	0	0	0	0	0	0	0	0	0	0	0	0	0	0	0	0	0	0	0	0	0
K01041	0	0	0	0	0	0	0	0	0	0	0	0	0	0	0	0	0	0	0	0	0	0	0	0	4	0	0	0	0	0	0	0	0	0	0	0	0	0	0	0	0	0	0	0	0	0	0	0	0
K01042	3	13	45	71	9	0	6	14	2	0	1	1	4	7	6	1	6	3	1	3	43	1	12	2	6	22	0	0	2	2	32	53	42	2	1	27	0	0	27	2	2	0	20	1	25	8	26	15	6
K01043	1	1	2	1	9	0	0	0	0	0	0	1	0	0	0	0	0	0	0	0	0	0	0	0	1	0	0	0	0	5	0	0	0	0	0	0	0	0	1	0	0	0	0	0	0	0	0	0	0
K01044	0	0	1	0	0	0	0	0	0	0	0	0	0	0	0	0	0	0	0	0	0	0	0	0	0	0	0	0	0	5	0	0	0	0	0	0	0	0	0	0	1	0	0	0	0	0	0	0	0
K01046	612	21	86	19	41	542	369	26	430	2598	231	452	27	20	27	330	134	1	454	36	70	12	242	6	52	157	90	7	114	1342	384	516	547	498	564	924	798	1310	478	122	165	190	783	532	362	420	187	150	152
K01048	612	23	89	23	49	542	368	27	430	2598	231	453	34	23	27	330	139	1	454	36	72	13	242	6	49	157	90	7	114	1341	384	516	544	498	564	924	798	1310	478	122	165	190	783	532	383	420	187	150	152
K01051	0	0	0	0	0	0	0	0	0	0	0	0	0	0	0	0	0	0	0	0	0	0	0	0	4	0	0	0	0	0	0	0	0	0	0	0	0	0	0	0	0	0	0	0	0	0	0	0	0
K01053	0	0	0	0	0	0	0	0	0	0	0	0	0	0	0	0	0	0	0	0	0	0	0	0	2	0	0	1	0	0	0	0	0	0	0	0	0	0	0	0	0	0	0	0	0	0	0	0	0
K01054	0	0	0	0	0	0	0	4	0	0	0	0	2	0	0	0	0	0	0	0	0	0	0	0	0	0	0	0	0	21	1	0	0	0	0	0	0	4	0	2	10	0	0	6	0	0	0	0	0
K01055	0	0	0	0	1	0	0	0	0	0	0	0	0	0	0	0	0	0	0	0	0	0	0	0	0	0	0	0	0	0	0	0	0	0	0	0	0	0	0	0	0	0	0	0	0	0	0	0	0
K01056	653	30	128	132	50	542	379	44	432	2598	232	452	33	28	34	331	140	4	454	44	113	16	268	10	76	189	90	9	116	1375	419	577	589	499	578	960	799	1321	510	126	180	192	805	538	408	429	218	165	157
K01057	5	15	14	5	35	0	1	4	0	0	0	1	6	7	0	0	2	0	0	0	1	5	85	0	12	27	0	2	0	23	1	0	2	0	0	1	1	4	1	2	11	0	0	6	11	0	0	1	0
K01058	5	10	7	4	24	0	3	0	0	0	0	1	4	6	0	0	2	0	0	0	1	5	85	0	8	27	0	1	0	0	0	2	0	0	0	1	0	0	0	1	1	0	0	0	11	1	0	2	0
K01060	0	0	0	0	0	0	0	0	0	0	0	0	0	0	0	0	0	0	0	0	0	0	0	0	2	0	0	0	0	0	0	0	0	0	0	0	0	0	0	0	0	0	0	0	0	0	0	0	0
K01061	0	0	0	0	4	0	0	7	0	0	0	0	4	2	0	0	0	0	0	0	0	0	0	0	5	1	0	2	0	46	2	3	5	0	0	0	1	9	0	3	20	0	0	11	0	0	0	0	0
K01066	0	1	1	2	5	0	1	0	0	0	0	1	4	2	0	0	2	0	0	0	1	1	0	0	3	0	0	0	0	5	0	0	0	0	0	0	0	0	0	0	1	0	0	0	10	0	0	0	0
K01067	0	1	2	1	1	0	0	0	0	0	0	0	0	0	0	0	0	0	0	0	0	0	0	0	1	0	0	1	0	0	0	0	0	0	0	0	0	0	1	0	0	0	0	0	0	0	0	0	0
K01069	8	26	57	73	41	0	7	21	2	0	1	1	8	13	6	1	6	3	1	3	44	5	98	2	17	50	0	2	2	57	34	56	47	2	1	28	1	9	27	5	26	0	20	12	26	8	26	14	6
K01070	5	15	12	6	39	0	1	4	0	0	0	2	9	8	0	0	5	0	0	0	2	5	86	0	8	27	0	2	0	23	1	3	2	0	0	1	1	4	0	2	11	0	0	6	22	0	0	0	0
K01075	0	0	0	0	0	0	0	0	0	0	0	0	0	0	0	0	0	0	0	0	0	0	0	0	0	0	0	0	0	0	0	0	0	0	0	0	0	0	0	0	0	0	0	0	0	0	0	0	0
K01076	1	0	0	0	1	0	0	0	0	0	0	1	0	0	0	0	0	0	0	0	0	0	0	0	3	0	0	0	0	2	0	0	0	0	0	0	0	0	0	1	0	0	0	0	0	0	0	1	0
K01077	5	13	12	2	31	0	0	0	0	0	0	0	0	4	0	0	0	3	0	0	0	4	85	0	18	27	0	1	0	1	0	2	0	0	0	1	0	0	0	0	1	0	0	0	1	0	0	0	0
K01078	0	0	0	0	0	0	0	0	0	0	0	0	0	0	0	0	0	3	0	0	0	0	0	0	2	0	0	1	0	0	0	0	0	0	0	0	0	0	0	0	0	0	0	0	0	0	0	0	0
K01079	8	26	55	73	39	0	11	17	2	0	1	1	6	12	6	1	6	0	1	3	43	5	98	2	19	49	0	1	2	23	33	55	42	2	1	28	1	4	27	4	14	0	20	6	26	9	26	15	6
K01081	9	22	51	74	34	0	11	18	2	0	1	2	9	13	6	1	8	0	1	3	44	6	98	2	22	49	0	1	2	26	33	55	44	2	1	28	1	4	26	3	13	0	20	6	36	9	26	13	6
K01083	0	0	1	0	0	0	0	0	0	0	0	0	0	0	0	0	0	0	0	0	0	0	0	0	0	0	0	1	0	0	0	2	0	0	0	0	0	0	0	0	0	0	0	0	0	0	0	0	0
K01087	0	0	0	0	0	0	0	0	0	0	0	0	0	0	0	0	0	0	0	0	0	0	0	0	0	0	0	1	0	0	0	0	0	0	0	0	0	0	0	0	0	0	0	0	0	0	0	0	0
K01089	11	28	24	8	67	0	1	0	0	0	0	2	7	12	0	0	5	0	0	0	2	10	171	1	27	54	0	2	0	2	0	0	0	0	0	1	0	0	0	0	2	0	0	0	23	0	0	1	0
K01090	610	33	130	90	51	542	378	51	432	2598	232	452	37	23	33	331	140	4	454	39	113	13	169	7	56	155	90	9	116	1410	420	577	594	499	564	950	800	1323	505	129	197	191	804	549	387	429	213	164	157
K01091	46	32	62	116	60	0	15	21	2	0	1	3	11	15	7	1	8	3	1	8	45	9	112	5	42	60	0	5	2	57	35	66	49	2	14	37	1	16	32	6	28	1	21	12	58	10	31	16	6
K01092	43	15	14	46	47	0	4	7	0	0	0	1	8	9	1	0	3	6	0	5	2	8	99	3	25	38	0	4	0	59	3	11	5	0	13	10	1	16	6	4	26	1	2	11	32	1	5	2	0
K01095	43	15	14	46	44	0	4	0	0	0	0	1	4	7	1	0	2	3	0	5	1	8	99	3	19	37	0	1	0	9	1	8	0	0	13	10	0	7	6	1	4	1	2	0	32	1	5	2	0
K01096	5	14	11	4	34	0	0	0	0	0	0	2	4	6	0	0	2	0	0	0	1	5	85	0	8	27	0	0	0	0	0	0	0	0	0	1	0	0	0	0	1	0	0	0	11	0	0	0	0
K01101	0	0	0	0	0	0	0	0	0	0	0	0	0	0	0	0	0	0	0	0	0	0	0	0	1	0	0	0	0	0	0	0	0	0	0	0	0	0	0	0	0	0	0	0	0	0	0	0	0
K01104	13	40	68	77	73	0	11	18	2	0	1	2	9	18	6	1	9	3	1	3	44	10	183	2	41	76	0	3	2	25	33	58	45	2	1	28	1	4	27	4	15	0	20	6	37	9	26	16	6
K01112	0	4	3	0	10	0	0	0	0	0	0	0	0	0	0	0	0	0	0	0	0	0	0	0	0	0	0	0	0	1	0	0	0	0	0	0	0	0	0	0	0	0	0	0	0	0	0	0	0
K01113	1	3	2	1	9	0	0	7	0	0	0	0	4	1	0	0	0	0	0	0	0	4	0	0	4	2	0	2	0	43	2	3	0	0	0	0	1	9	0	3	20	0	0	11	0	0	0	0	0
K01115	0	0	1	0	1	0	0	0	0	0	0	0	0	0	0	0	0	0	0	0	0	0	0	0	0	0	0	0	0	0	0	0	0	0	0	0	0	0	0	0	0	0	0	0	0	0	0	0	0
K01117	0	4	3	0	10	0	0	0	0	0	0	0	0	0	0	0	0	0	0	0	0	0	0	0	0	0	0	0	0	0	0	0	0	0	0	0	0	0	0	0	0	0	0	0	0	0	0	0	0
K01118	608	16	83	20	34	542	368	27	430	2598	231	452	31	17	27	330	136	1	454	36	71	12	157	6	43	131	90	8	114	1346	384	518	545	498	564	923	798	1310	478	122	166	190	783	532	372	420	187	150	152
K01119	9	30	56	75	49	0	7	14	2	0	1	2	7	13	6	1	8	0	1	3	44	9	98	2	17	50	0	0	2	2	32	53	42	2	1	28	0	0	26	2	3	0	20	1	37	8	26	14	6
K01120	0	0	0	0	0	0	0	0	0	0	0	0	0	0	0	0	0	0	0	0	0	0	0	0	2	0	0	0	0	0	0	0	0	0	0	0	0	0	0	0	0	0	0	0	0	0	0	0	0
K01126	621	60	152	95	112	542	376	44	432	2598	232	453	36	33	33	332	142	1	454	39	115	21	340	8	82	207	90	8	116	1366	418	574	590	499	564	951	799	1314	505	126	179	191	803	538	400	428	213	165	157
K01129	46	27	58	116	53	0	11	14	2	0	1	2	7	14	7	1	8	3	1	8	44	9	112	5	31	59	0	2	2	12	33	61	42	2	14	37	0	7	32	2	7	1	22	1	57	9	31	15	6
K01130	6	29	22	4	69	0	1	0	0	0	0	0	0	4	0	0	0	0	0	0	2	8	85	0	28	28	0	1	0	2	0	0	2	0	0	1	0	0	0	0	1	0	0	0	2	0	0	1	0
K01133	0	0	0	0	0	0	0	0	0	0	0	0	0	0	0	0	0	0	0	0	0	0	0	0	4	0	0	0	0	0	0	0	0	0	0	0	0	0	0	0	0	0	0	0	0	0	0	0	0
K01134	0	0	0	0	0	0	0	0	0	0	0	0	0	0	0	0	0	0	0	0	0	0	0	0	1	0	0	0	0	0	0	0	0	0	0	0	0	0	0	0	0	0	0	0	0	0	0	0	0
K01136	0	0	0	0	0	0	0	0	0	0	0	0	0	0	0	0	0	0	0	0	0	0	0	0	5	0	0	0	0	0	0	0	0	0	0	0	0	0	0	0	0	0	0	0	0	0	0	0	0
K01137	0	1	1	2	4	0	0	0	0	0	0	1	4	2	0	0	2	0	0	0	0	1	0	0	3	0	0	0	0	0	0	0	0	0	0	0	0	0	0	0	0	0	0	0	10	0	0	0	0
K01138	4	7	5	3	16	0	0	0	0	0	0	1	4	6	0	0	2	0	0	0	0	1	85	0	16	26	0	0	0	1	0	0	0	0	0	1	0	0	0	0	1	0	0	0	11	0	0	0	0
K01139	5	14	12	4	33	0	1	0	0	0	0	1	4	6	0	0	2	0	0	0	1	5	85	0	8	27	0	1	0	5	0	2	0	0	0	1	0	0	0	0	2	0	0	0	11	0	0	0	0
K01141	5	15	14	5	34	0	1	0	0	0	0	1	4	6	0	0	2	0	0	0	1	5	85	0	9	27	0	1	0	5	0	2	0	0	0	1	0	0	1	0	2	0	0	0	11	0	0	1	0
K01142	46	26	56	114	66	0	11	17	2	0	1	1	6	13	7	1	6	0	1	8	44	8	112	5	31	59	0	5	2	34	34	64	44	2	14	37	1	12	32	4	17	1	22	6	47	9	31	15	6
K01144	0	0	0	0	1	0	0	0	0	0	0	0	0	0	0	0	0	0	0	0	0	0	0	0	6	0	0	0	0	1	0	0	0	0	0	0	0	0	0	0	0	0	0	0	0	0	0	0	0
K01146	5	14	11	4	33	0	0	0	0	0	0	1	4	6	0	0	2	0	0	0	1	5	85	0	8	27	0	0	0	0	0	0	0	0	0	1	0	0	0	0	1	0	0	0	11	0	0	0	0
K01147	5	14	11	4	34	0	0	4	0	0	0	1	6	7	0	0	2	0	0	0	1	5	85	0	8	27	0	1	0	23	1	0	2	0	0	1	1	4	0	2	11	0	0	6	11	0	0	0	0
K01150	5	15	13	6	38	0	1	0	0	0	0	2	7	8	0	0	5	0	0	0	1	5	86	0	8	27	0	0	0	0	0	0	0	0	0	1	0	0	0	0	1	0	0	0	22	0	0	0	0
K01151	614	34	130	91	49	542	378	40	432	2598	232	452	31	26	33	331	140	4	454	39	113	13	254	7	63	179	90	7	116	1342	417	569	586	499	565	951	798	1310	505	125	167	191	803	533	387	429	213	165	157
K01153	619	68	195	161	104	542	385	58	433	2598	233	453	33	32	39	332	143	8	455	42	156	18	266	9	76	202	90	8	118	1368	450	622	630	500	566	978	799	1314	532	128	181	191	824	539	403	437	239	181	163
K01154	1221	47	213	107	69	1085	746	74	862	5195	463	903	58	40	60	661	272	8	908	74	183	21	411	13	110	310	181	15	231	2728	803	1086	1136	996	1128	1874	1597	2628	984	250	351	381	1586	1076	739	850	399	316	309
K01155	3	12	42	68	5	0	6	14	2	0	1	0	0	5	6	1	3	0	1	3	42	0	12	2	9	22	0	0	2	3	32	53	44	2	1	27	0	0	26	2	2	0	20	1	15	8	26	13	6
K01156	3	12	44	69	4	0	6	14	2	0	1	0	0	5	6	1	3	0	1	3	42	0	12	2	6	22	0	0	2	2	32	53	42	2	1	27	0	0	27	2	2	0	20	1	15	8	26	14	6
K01157	3	12	44	69	4	0	6	14	2	0	1	0	0	6	6	1	3	0	1	3	42	0	12	2	6	22	0	0	2	6	32	53	42	2	1	27	0	0	27	2	3	0	20	1	15	8	26	14	6
K01159	46	26	55	114	50	0	11	17	2	0	1	1	6	13	7	1	6	3	1	8	43	8	112	5	33	59	0	3	2	34	34	61	44	2	14	37	1	12	32	4	17	1	22	6	47	9	31	15	6
K01163	0	1	2	1	0	0	0	0	0	0	0	0	0	0	0	0	0	0	0	0	0	0	0	0	4	0	0	0	0	0	0	0	0	0	0	0	0	0	1	1	0	0	0	0	0	0	0	2	0
K01173	0	0	0	0	0	0	0	0	0	0	0	0	0	0	0	0	0	0	0	0	0	0	0	0	1	0	0	0	0	0	0	0	0	0	0	0	0	0	0	0	0	0	0	0	0	0	0	0	0
K01174	0	0	0	0	0	0	0	0	0	0	0	0	0	0	0	0	0	3	0	0	0	0	0	0	0	0	0	0	0	0	0	0	0	0	0	0	0	0	0	0	0	0	0	0	0	0	0	0	0
K01175	10	20	16	5	44	0	1	0	0	0	0	1	4	11	0	0	2	0	0	0	1	6	171	1	18	52	0	0	0	3	0	2	0	0	0	1	0	0	0	0	2	0	0	0	12	0	0	0	0
K01176	15	43	63	74	74	0	7	17	2	0	1	1	6	16	6	1	6	0	1	3	44	13	183	2	24	77	0	1	2	24	33	58	42	2	1	28	1	4	26	3	15	0	20	6	27	8	27	15	6
K01178	0	0	0	0	0	0	0	0	0	0	0	0	0	0	0	0	0	0	0	0	0	0	0	0	2	0	0	0	0	2	0	0	2	0	0	0	0	0	0	0	0	0	0	0	0	0	0	0	0
K01179	5	10	7	3	22	0	0	0	0	0	0	1	4	6	0	0	4	0	0	0	1	4	85	0	15	27	0	2	0	1	0	2	0	0	0	1	0	0	0	0	1	0	0	0	11	0	0	0	0
K01181	0	0	0	0	0	0	0	0	0	0	0	0	0	0	0	0	0	0	0	0	0	0	0	0	3	0	0	1	0	0	0	0	0	0	0	0	0	0	0	0	0	0	0	0	0	0	0	0	0
K01182	0	4	4	0	10	0	0	0	0	0	0	0	0	0	0	0	0	0	0	0	0	0	0	0	1	0	0	0	0	0	0	0	0	0	0	0	0	0	0	0	0	0	0	0	0	0	0	0	0
K01183	15	33	25	8	74	0	1	0	0	0	0	2	7	17	0	0	5	0	0	0	2	14	256	1	26	80	0	1	0	0	0	4	0	0	0	2	0	0	0	0	3	0	0	0	23	0	1	1	0
K01185	0	1	3	1	1	0	0	0	0	0	0	0	0	0	0	0	0	0	0	0	0	0	0	0	3	0	0	0	0	0	0	0	0	0	0	0	0	0	1	0	0	0	0	0	0	0	0	0	0
K01186	0	0	1	0	0	0	0	0	0	0	0	0	0	0	0	0	0	0	0	0	0	0	0	0	11	0	0	0	0	0	0	0	0	0	0	0	0	0	0	0	0	0	0	0	0	0	0	0	0
K01187	2	5	6	5	18	0	0	4	0	0	0	2	9	4	0	0	5	0	0	0	2	5	0	0	28	2	0	3	0	24	1	7	3	0	0	0	0	4	0	2	11	0	0	6	21	0	0	0	0
K01188	606	8	76	18	12	542	368	26	430	2598	231	451	27	15	27	330	134	1	454	36	70	8	156	6	50	130	90	8	114	1340	384	518	544	498	564	923	798	1310	478	122	164	190	783	532	362	420	186	150	152
K01190	1	3	4	1	9	0	0	0	0	0	0	0	0	0	0	0	0	0	0	0	0	4	0	0	40	1	0	1	0	2	0	0	0	0	0	0	0	0	0	0	0	0	0	0	0	0	0	0	0
K01191	8	21	49	71	23	0	7	17	2	0	1	0	2	10	6	1	3	0	1	3	43	4	97	2	17	49	0	1	2	24	33	53	44	2	1	28	1	4	27	3	13	0	20	6	15	8	26	14	6
K01192	5	5	3	3	12	0	0	0	0	0	0	1	4	6	0	0	3	0	0	0	1	4	85	0	16	27	0	0	0	0	0	0	0	0	0	1	0	0	0	0	1	0	0	0	11	0	0	0	0
K01193	9	20	48	71	20	0	7	14	2	0	1	0	0	10	6	1	3	0	1	3	43	8	97	2	16	50	0	0	2	1	32	53	42	2	1	28	0	0	27	2	3	0	20	1	15	8	26	14	6
K01194	0	0	1	0	0	0	0	0	0	0	0	0	0	0	0	0	0	0	0	0	0	0	0	0	0	0	0	1	0	0	0	0	0	0	0	0	0	0	0	0	0	0	0	0	0	0	0	0	0
K01195	0	0	0	0	0	0	0	0	0	0	0	0	0	0	0	0	0	0	0	0	0	0	0	0	1	0	0	0	0	0	0	0	0	0	0	0	0	0	0	0	0	0	0	0	0	0	0	0	0
K01197	0	0	0	0	0	0	0	0	0	0	0	0	0	0	0	0	0	0	0	0	0	0	0	0	4	0	0	0	0	0	0	0	0	0	0	0	0	0	0	0	0	0	0	0	0	0	0	0	0
K01198	0	0	0	0	0	0	0	0	0	0	0	0	0	0	0	0	0	0	0	0	0	0	0	0	0	0	0	1	0	0	0	0	0	0	0	0	0	0	0	0	0	0	0	0	0	0	0	0	0
K01200	0	0	2	0	0	0	0	0	0	0	0	0	0	0	0	0	0	0	0	0	0	0	0	0	5	0	0	0	0	0	0	0	0	0	0	0	0	0	0	0	0	0	0	0	0	0	0	0	0
K01201	0	0	0	0	0	0	0	0	0	0	0	0	0	0	0	0	0	0	0	0	0	0	0	0	7	0	0	0	0	1	0	0	0	0	0	0	0	0	0	0	0	0	0	0	0	0	0	0	0
K01205	0	0	0	0	0	0	0	0	0	0	0	0	0	0	0	0	0	0	0	0	0	0	0	0	9	0	0	0	0	0	0	0	0	0	0	0	0	0	0	0	0	0	0	0	0	0	0	0	0
K01206	0	0	0	0	1	0	0	0	0	0	0	0	0	0	0	0	0	0	0	0	0	0	0	0	25	0	0	0	0	1	0	0	0	0	0	0	0	0	0	0	0	0	0	0	0	0	0	0	0
K01207	5	14	13	4	34	0	1	0	0	0	0	1	4	6	0	0	3	3	0	0	1	5	85	0	11	27	0	1	0	5	0	2	0	0	0	1	0	0	0	0	2	0	1	0	11	0	0	0	0
K01208	0	0	0	0	0	0	0	4	0	0	0	0	2	0	0	0	0	0	0	0	0	0	0	0	0	0	0	0	0	21	1	0	0	0	0	0	0	4	0	2	10	0	0	6	0	0	0	0	0
K01209	0	0	0	0	0	0	0	0	0	0	0	0	0	0	0	0	0	0	0	0	0	0	0	0	7	0	0	1	0	1	0	0	0	0	0	0	0	0	0	0	0	0	0	0	0	0	0	0	0
K01212	0	0	0	0	0	0	0	0	0	0	0	0	0	0	0	0	0	0	0	0	0	0	0	0	2	0	0	0	0	0	0	0	0	0	0	0	0	0	0	0	0	0	0	0	0	0	0	0	0
K01218	0	0	0	0	0	0	0	0	0	0	0	0	0	0	0	0	0	0	0	0	0	0	0	0	1	0	0	0	0	0	0	0	0	0	0	0	0	0	0	0	0	0	0	0	0	0	0	0	0
K01220	0	0	0	0	0	0	0	0	0	0	0	0	0	0	0	0	0	0	0	0	0	0	0	0	1	0	0	0	0	0	0	0	0	0	0	0	0	0	0	0	0	0	0	0	0	0	0	0	0
K01222	8	21	48	70	23	0	7	14	2	0	1	0	0	9	6	1	3	0	1	3	43	4	98	2	14	49	0	0	2	1	32	53	42	2	1	28	0	0	26	2	3	0	20	1	15	8	26	14	6
K01223	8	25	52	70	33	0	7	14	2	0	1	0	0	9	6	1	3	0	1	3	43	4	97	2	16	49	0	0	2	1	32	53	42	2	1	28	0	0	26	2	3	0	20	1	15	8	26	14	6
K01224	0	0	0	0	0	0	0	0	0	0	0	0	0	0	0	0	0	0	0	0	0	0	0	0	1	0	0	0	0	0	0	0	0	0	0	0	0	0	0	0	0	0	0	0	0	0	0	0	0
K01226	5	13	10	2	29	0	1	0	0	0	0	0	0	4	0	0	0	0	0	0	0	4	85	0	9	27	0	0	0	0	0	0	0	0	0	1	0	0	0	0	1	0	0	0	1	0	0	0	0
K01232	3	12	44	69	4	0	6	14	2	0	1	0	0	5	6	1	3	0	1	3	42	0	12	2	7	22	0	0	2	1	32	53	42	2	1	27	0	0	27	2	2	0	20	1	15	8	26	14	6
K01234	0	0	1	0	0	0	0	0	0	0	0	0	0	0	0	0	0	0	0	0	0	0	0	0	1	0	0	0	0	2	0	0	2	0	0	0	0	0	0	0	0	0	0	0	0	0	0	0	0
K01235	0	0	0	0	0	0	0	0	0	0	0	0	0	0	0	0	0	0	0	0	0	0	0	0	1	0	0	1	0	0	0	0	0	0	0	0	0	0	0	0	0	0	0	0	0	0	0	0	0
K01238	1	0	0	0	1	0	0	0	0	0	0	0	0	0	0	0	0	0	0	0	0	0	0	0	1	0	0	0	0	4	0	0	0	0	0	0	0	0	0	0	0	0	0	0	0	0	0	0	0
K01239	0	0	0	0	0	0	0	0	0	0	0	0	0	0	0	0	0	0	0	0	0	0	0	0	0	0	0	1	0	0	0	0	0	0	0	0	0	0	0	0	0	0	0	0	0	0	0	0	0
K01241	0	0	0	0	0	0	0	0	0	0	0	0	0	0	0	0	0	0	0	0	0	0	0	0	4	0	0	0	0	0	0	0	0	0	0	0	0	0	0	0	0	0	0	0	0	0	0	0	0
K01243	614	35	133	91	50	542	378	40	432	2598	232	453	31	27	33	331	140	4	454	39	113	13	254	7	62	179	90	7	116	1347	417	569	586	499	565	951	798	1310	505	125	168	191	804	533	387	429	213	165	157
K01246	8	26	56	73	39	0	7	14	2	0	1	1	4	11	6	1	6	0	1	3	43	5	98	2	22	49	0	1	2	3	32	55	42	2	1	28	0	0	27	2	4	0	20	1	26	8	26	14	6
K01247	0	0	0	0	1	0	0	0	0	0	0	0	0	0	0	0	0	0	0	0	0	0	0	0	0	0	0	1	0	6	0	0	2	0	0	0	0	0	0	0	1	0	0	0	0	0	0	0	0
K01249	0	0	0	0	0	0	0	0	0	0	0	0	0	0	0	0	0	0	0	0	0	0	0	0	0	0	0	0	0	5	0	2	0	0	0	0	0	0	0	0	1	0	0	0	0	0	0	0	0
K01250	3	13	44	69	5	0	6	14	2	0	1	0	0	5	6	1	3	0	1	3	42	0	12	2	6	22	0	0	2	1	32	53	42	2	1	27	0	0	27	2	2	0	20	1	15	8	26	14	6
K01251	0	0	1	0	2	0	0	4	0	0	0	0	2	1	0	0	0	3	0	0	0	0	0	0	6	0	0	2	0	28	1	5	2	0	0	0	0	4	0	2	12	0	0	6	0	0	0	0	0
K01253	0	0	0	0	0	0	0	0	0	0	0	0	0	0	0	0	0	0	0	0	0	0	0	0	0	0	0	0	0	5	0	0	0	0	0	0	0	0	0	0	1	0	0	0	0	0	0	0	0
K01255	652	34	132	132	62	542	379	44	432	2598	232	452	33	28	34	331	140	1	454	44	114	16	268	10	67	189	90	11	116	1374	419	577	589	499	578	960	799	1321	510	126	181	192	805	538	409	429	218	165	157
K01256	5	14	12	4	36	0	1	4	0	0	0	1	6	7	0	0	2	0	0	0	1	5	85	0	11	27	0	1	0	24	1	3	2	0	0	1	1	4	0	2	11	0	0	6	11	0	0	0	0
K01258	8	27	56	75	43	0	7	14	2	0	1	2	7	13	6	1	8	0	1	3	44	5	98	2	23	49	0	0	2	3	32	53	42	2	1	28	0	0	27	2	3	0	20	1	36	8	26	14	6
K01259	1	8	6	1	21	0	1	10	0	0	0	0	6	2	0	0	0	0	0	0	1	4	0	0	2	3	0	3	0	64	3	4	2	0	0	0	2	14	0	4	31	0	0	16	0	0	0	0	0
K01262	43	14	12	45	47	0	4	7	0	0	0	1	8	9	1	0	2	3	0	5	1	9	99	3	33	38	0	3	0	54	3	11	3	0	13	10	1	16	5	4	25	1	2	11	32	1	5	2	0
K01264	0	0	0	0	0	0	0	0	0	0	0	0	0	0	0	0	0	0	0	0	0	0	0	0	0	0	0	0	0	0	0	2	0	0	0	0	0	0	0	0	0	0	0	0	0	0	0	0	0
K01265	653	35	133	132	62	542	379	44	432	2598	232	453	33	28	34	331	140	4	454	44	113	16	268	11	79	189	90	9	116	1376	419	580	591	499	578	960	799	1321	511	126	181	192	805	538	408	429	218	166	157
K01266	0	0	0	0	0	0	0	0	0	0	0	0	0	0	0	0	0	0	0	0	0	0	0	0	1	0	0	0	0	0	0	0	0	0	0	0	0	0	0	0	0	0	0	0	0	0	0	0	0
K01267	3	12	42	68	4	0	7	14	2	0	1	0	0	5	6	1	3	0	1	3	42	0	12	2	7	22	0	0	2	1	32	53	42	2	1	27	0	0	26	2	2	0	20	1	15	8	26	13	6
K01269	6	35	98	142	34	0	13	28	3	0	2	1	4	12	12	2	9	3	1	6	85	1	25	3	17	44	0	0	4	4	64	105	83	3	2	55	0	0	54	4	5	0	40	2	40	16	52	28	12
K01270	8	26	55	73	39	0	10	14	2	0	1	1	4	11	6	1	6	0	1	3	43	5	98	2	28	49	0	0	2	3	32	55	42	2	1	28	0	0	27	2	3	0	20	1	26	9	26	15	6
K01271	3	14	50	72	11	0	6	14	2	0	1	1	4	7	6	1	6	0	1	3	43	1	12	2	8	22	0	1	2	12	32	57	42	2	1	27	0	0	28	2	5	0	20	1	25	8	26	14	6
K01273	0	0	1	0	1	0	0	0	0	0	0	0	0	0	0	0	1	0	0	0	0	0	0	0	4	0	0	2	0	0	0	2	0	0	0	0	0	0	0	0	1	0	0	0	0	0	0	0	0
K01277	0	0	0	0	0	0	0	0	0	0	0	0	0	0	0	0	0	0	0	0	0	0	0	0	6	0	0	0	0	0	0	0	0	0	0	0	0	0	0	0	0	0	0	0	0	0	0	0	0
K01278	0	0	1	0	1	0	0	0	0	0	0	0	0	0	0	0	0	0	0	0	0	0	0	0	10	0	0	1	0	1	0	0	0	0	0	0	0	0	0	0	0	0	0	0	0	0	0	0	0
K01283	0	0	1	0	0	0	0	0	0	0	0	0	0	0	0	0	0	0	0	0	0	0	0	0	0	0	0	1	0	0	0	0	0	0	0	0	0	0	0	0	0	0	0	0	0	0	0	0	0
K01284	0	0	1	0	2	0	0	0	0	0	0	0	0	0	0	0	0	0	0	0	0	0	0	0	12	0	0	2	0	1	0	0	0	0	0	0	0	0	0	0	0	0	0	0	0	0	0	0	0
K01286	0	0	0	0	1	0	0	0	0	0	0	0	0	0	0	0	0	0	0	0	0	0	0	0	3	0	0	1	0	2	0	0	2	0	0	0	0	0	0	0	0	0	0	0	0	0	0	0	0
K01295	4	4	5	5	10	0	0	0	0	0	0	1	7	8	0	0	5	0	0	0	1	1	86	0	10	26	0	0	0	0	0	0	0	0	0	1	0	0	1	0	1	0	0	0	21	0	0	0	0
K01297	3	12	42	68	14	0	7	17	2	0	1	0	2	6	6	1	3	0	1	3	42	0	12	2	10	22	0	1	2	26	33	53	46	2	1	27	0	4	26	3	12	0	20	6	15	8	26	13	6
K01299	46	26	55	114	48	0	7	14	2	0	1	1	4	13	7	1	6	0	1	8	43	8	112	5	28	59	0	1	2	6	33	59	42	2	14	37	0	7	32	2	5	1	21	1	47	8	31	14	6
K01303	0	0	1	0	0	0	0	0	0	0	0	0	0	0	0	0	0	0	0	0	0	0	0	0	1	0	0	0	0	0	0	0	0	0	0	0	0	0	0	0	0	0	0	0	0	0	0	0	0
K01304	7	14	44	70	6	0	7	17	2	0	1	0	2	10	6	1	3	0	1	3	42	0	97	2	14	48	0	1	2	24	33	53	44	2	1	28	0	4	27	3	13	0	20	6	15	8	26	14	6
K01305	0	0	0	0	0	0	0	0	0	0	0	0	0	0	0	0	0	0	0	0	0	0	0	0	1	0	0	0	0	0	0	0	0	0	0	0	0	0	0	0	0	0	0	0	0	0	0	0	0
K01322	6	13	10	2	30	0	0	4	0	0	0	0	2	5	0	0	0	0	0	0	0	4	85	0	16	27	0	2	0	23	1	0	0	0	0	1	1	4	0	2	11	0	0	6	1	0	0	0	0
K01338	653	35	133	132	61	542	379	44	432	2598	232	452	33	28	34	331	140	7	454	44	113	16	268	11	76	189	90	9	116	1375	419	577	588	499	578	960	799	1321	511	126	181	192	806	538	408	429	218	166	157
K01354	5	14	12	4	41	0	1	0	0	0	0	1	4	6	0	0	2	0	0	0	1	4	85	0	11	27	0	1	0	6	0	0	0	0	0	1	0	0	0	0	2	0	1	0	11	0	0	0	0
K01356	8	27	58	74	39	0	7	17	2	0	1	1	6	12	6	1	6	3	1	3	43	5	98	2	19	49	0	3	2	29	33	55	44	2	1	28	1	4	28	3	15	0	20	6	26	8	26	15	6
K01358	46	23	56	117	46	0	11	25	2	0	1	2	13	17	7	1	9	3	1	8	44	9	112	5	35	60	0	4	2	81	36	65	52	2	14	37	2	20	33	7	36	1	22	17	57	9	31	15	6
K01362	38	1	3	43	29	0	0	18	0	0	0	1	14	7	1	0	3	9	0	5	1	4	14	3	24	13	0	7	0	122	6	15	3	0	13	9	2	30	5	8	56	1	2	28	32	0	5	0	0
K01372	0	0	0	0	0	0	0	0	0	0	0	0	0	0	0	0	0	0	0	0	0	0	0	0	7	0	0	0	0	1	0	0	0	0	0	0	0	0	0	0	0	0	0	0	0	0	0	0	0
K01387	5	9	6	2	21	0	0	0	0	0	0	0	0	4	0	0	0	0	0	0	0	5	85	0	8	27	0	0	0	0	0	0	0	0	0	1	0	0	0	0	1	0	0	0	0	0	0	0	0
K01406	0	0	0	0	0	0	1	0	0	0	0	0	0	0	0	0	0	0	0	0	0	0	0	0	0	0	0	0	0	0	0	0	0	0	0	0	0	0	0	0	0	0	0	0	0	0	0	0	0
K01409	656	47	175	201	65	542	385	58	433	2598	233	452	33	33	40	332	144	4	455	47	156	16	280	12	82	211	90	9	118	1376	451	630	630	500	578	987	799	1321	536	128	183	192	824	539	423	437	244	179	163
K01412	0	0	0	0	1	0	0	7	0	0	0	0	4	1	0	0	0	0	0	0	0	0	0	0	0	1	0	1	0	42	2	1	0	0	0	0	1	9	0	3	20	0	0	11	0	0	0	0	0
K01414	5	14	12	4	35	0	4	4	0	0	0	1	6	7	0	0	2	0	0	0	1	5	85	0	11	27	0	1	0	24	1	3	2	0	0	1	1	4	0	2	11	0	0	6	11	1	0	0	0
K01417	691	30	125	170	48	542	378	47	432	2598	232	451	31	28	35	331	138	1	454	49	113	18	282	13	77	200	90	10	116	1394	421	582	589	499	591	969	800	1332	515	129	192	193	804	544	419	429	223	167	157
K01419	43	15	14	46	44	0	4	0	0	0	0	1	4	7	1	0	3	3	0	5	1	8	99	3	19	37	0	2	0	9	1	8	0	0	13	10	0	7	6	1	4	1	2	0	32	1	5	2	0
K01420	6	14	12	4	36	0	7	4	0	0	0	1	6	7	0	0	3	6	0	0	1	6	85	0	10	27	0	3	0	25	1	3	2	0	0	1	1	4	0	2	11	0	1	6	11	2	0	2	0
K01422	3	12	44	69	6	0	6	14	2	0	1	0	0	5	6	1	3	3	1	3	43	0	12	2	11	22	0	0	2	1	32	53	42	2	1	27	0	0	27	2	3	0	20	1	15	8	26	14	6
K01423	1	1	2	2	5	0	3	4	0	0	0	2	6	3	0	0	2	0	0	0	0	1	0	0	0	1	0	1	0	23	1	3	0	0	1	0	1	4	0	3	10	0	1	6	10	1	0	3	0
K01424	8	27	56	73	41	0	11	21	2	0	1	1	8	13	6	1	6	0	1	3	43	5	98	2	24	50	0	2	2	48	34	56	47	2	1	28	1	9	27	6	23	0	20	12	26	9	26	15	6
K01425	5	15	14	5	36	0	1	4	0	0	0	1	6	7	0	0	2	0	0	0	1	5	85	0	18	27	0	1	0	24	1	3	2	0	0	1	1	4	1	2	11	0	1	6	11	0	0	1	0
K01426	0	0	1	0	2	0	1	4	0	0	0	0	2	0	0	0	1	0	0	0	1	0	0	0	3	0	0	1	0	24	1	3	2	0	0	0	0	4	0	2	11	0	0	6	0	0	0	0	0
K01428	0	4	4	0	13	0	0	4	0	0	0	0	2	1	0	0	0	0	0	0	0	0	0	0	3	0	0	1	0	22	1	3	3	0	0	0	1	4	0	2	11	0	0	6	0	0	0	2	0
K01429	0	4	4	0	13	0	0	4	0	0	0	0	2	1	0	0	0	0	0	0	0	0	0	0	3	0	0	0	0	22	1	3	3	0	0	0	0	4	0	2	11	0	0	6	0	0	0	0	0
K01430	0	4	4	0	13	0	0	4	0	0	0	0	2	1	0	0	0	0	0	0	0	0	0	0	3	0	0	0	0	22	1	3	3	0	0	0	0	4	0	2	11	0	0	6	0	0	0	0	0
K01431	0	1	1	2	4	0	0	0	0	0	0	1	4	2	0	0	2	0	0	0	1	1	0	0	0	0	0	0	0	0	0	0	0	0	0	0	0	0	0	0	0	0	0	0	10	0	0	0	0
K01433	5	14	12	4	35	0	4	4	0	0	0	1	6	7	0	0	3	0	0	0	1	5	86	0	12	27	0	2	0	23	1	3	2	0	0	1	1	4	0	2	11	0	1	6	11	1	0	2	0
K01434	0	0	1	0	1	0	0	0	0	0	0	0	0	0	0	0	0	0	0	0	0	0	0	0	0	0	0	1	0	0	0	0	0	0	0	0	0	0	0	0	0	0	0	0	0	0	0	0	0
K01436	6	25	90	140	15	0	13	35	3	0	2	1	8	13	12	2	10	0	1	6	85	1	25	3	13	45	0	2	4	49	66	106	88	3	2	54	1	9	53	7	24	0	39	13	40	16	52	27	12
K01437	1	8	7	3	22	0	0	0	0	0	0	1	4	2	0	0	2	0	0	0	1	5	0	0	1	1	0	0	0	2	0	0	2	0	0	0	0	0	0	0	0	0	0	0	11	0	0	0	0
K01438	5	13	10	2	30	0	1	0	0	0	0	0	0	4	0	0	0	0	0	0	1	4	85	0	16	27	0	1	0	6	0	2	0	0	0	1	0	0	0	0	3	0	0	0	1	0	0	0	0
K01439	46	31	60	115	59	0	11	14	2	0	1	1	4	12	7	1	6	0	1	8	43	8	112	5	29	59	0	2	2	11	33	61	42	2	14	37	1	7	32	2	7	1	21	1	47	9	31	15	6
K01442	5	10	8	4	24	0	4	0	0	0	0	1	4	6	0	0	2	0	0	0	1	5	85	0	19	27	0	0	0	2	0	0	2	0	0	1	0	0	0	0	1	0	0	0	11	1	0	0	0
K01443	12	27	55	73	39	0	7	17	2	0	1	1	6	17	6	1	6	3	1	3	43	6	183	2	27	75	0	2	2	24	33	53	44	2	1	28	1	4	26	3	14	0	20	6	26	8	26	14	6
K01444	0	0	0	0	0	0	0	0	0	0	0	0	0	0	0	0	0	0	0	0	0	0	0	0	1	0	0	0	0	1	0	0	0	0	0	0	0	0	0	0	0	0	0	0	0	0	0	0	0
K01447	0	0	1	0	0	0	0	0	0	0	0	0	0	0	0	0	0	0	0	0	0	0	0	0	12	0	0	2	0	6	0	0	0	0	0	0	0	0	0	0	1	0	0	0	0	0	0	0	0
K01448	14	50	141	211	50	0	24	52	4	0	4	1	10	23	18	2	13	3	2	10	128	5	122	5	38	94	0	4	6	72	100	162	130	4	3	82	2	14	79	11	38	0	60	19	55	24	78	42	18
K01449	0	0	0	0	0	0	0	0	0	0	0	0	0	0	0	0	1	0	0	0	0	0	0	0	0	0	0	0	0	0	0	0	0	0	0	0	0	0	0	0	0	0	0	0	0	0	0	0	0
K01451	0	9	9	2	23	0	0	0	0	0	0	0	0	0	0	0	0	0	0	0	1	0	0	0	2	0	0	0	0	0	0	0	0	0	0	0	0	0	1	0	1	0	0	0	1	0	0	1	0
K01452	0	4	3	0	12	0	0	4	0	0	0	0	2	0	0	0	0	0	0	0	0	0	0	0	0	0	0	0	0	21	1	0	0	0	0	0	0	4	0	2	11	0	0	6	0	0	0	0	0
K01453	0	0	0	0	2	0	0	0	0	0	0	0	0	0	0	0	0	0	0	0	0	0	0	0	0	0	0	0	0	0	0	0	0	0	0	0	0	0	0	0	0	0	0	0	0	0	0	0	0
K01455	0	0	0	0	0	0	0	4	0	0	0	0	2	1	0	0	0	0	0	0	0	0	0	0	2	0	0	0	0	21	1	0	0	0	0	0	0	4	0	2	10	0	0	6	0	0	0	0	0
K01457	0	1	1	2	5	0	4	0	0	0	0	1	4	2	0	0	2	0	0	0	1	1	0	0	3	0	0	0	0	0	0	0	0	0	0	0	0	0	0	1	0	0	0	0	10	1	0	1	0
K01458	0	0	0	0	0	0	0	0	0	0	0	0	0	0	0	0	0	0	0	0	0	0	0	0	0	0	0	1	0	0	0	0	0	0	0	0	0	0	0	0	0	0	0	0	0	0	0	0	0
K01462	657	41	137	134	78	542	379	48	432	2598	232	453	38	35	34	331	142	4	454	44	114	18	354	11	85	215	90	11	116	1397	420	578	591	499	578	960	799	1326	510	128	192	192	805	544	419	429	218	166	157
K01463	0	1	2	1	0	0	0	0	0	0	0	0	0	0	0	0	0	0	0	0	0	0	0	0	0	0	0	0	0	0	0	0	0	0	0	0	0	0	1	0	0	0	0	0	0	0	0	0	0
K01464	3	13	44	69	5	0	7	14	2	0	1	0	0	5	6	1	3	0	1	3	43	0	12	2	6	22	0	0	2	1	32	53	42	2	1	27	0	0	27	2	2	0	20	1	15	8	26	14	6
K01465	48	34	60	115	61	0	14	21	2	0	1	2	8	14	7	1	6	3	1	8	44	13	112	5	36	61	0	4	2	63	35	64	47	2	14	37	2	16	32	6	29	1	21	12	47	10	31	17	6
K01466	0	0	0	0	0	0	0	0	0	0	0	0	0	0	0	0	0	0	0	0	0	0	0	0	0	0	0	0	0	0	0	2	0	0	0	0	0	0	0	0	0	0	0	0	0	0	0	0	0
K01467	4	21	51	72	30	0	7	17	2	0	1	1	6	8	6	1	6	0	1	3	43	4	12	2	19	24	0	4	2	25	33	53	44	2	1	27	0	4	27	3	13	0	20	6	26	8	26	14	6
K01468	5	14	12	4	34	0	1	0	0	0	0	1	4	6	0	0	3	0	0	0	1	5	85	0	10	27	0	1	0	1	0	2	0	0	0	1	0	0	0	0	1	0	0	0	11	0	0	0	0
K01469	0	0	0	0	1	0	0	4	0	0	0	0	2	1	0	0	0	0	0	0	0	0	0	0	2	0	0	1	0	22	1	0	2	0	0	0	0	4	0	2	10	0	0	6	0	0	0	0	0
K01470	3	12	42	68	5	0	6	17	2	0	1	0	2	6	6	1	4	0	1	3	42	0	12	2	12	22	0	1	2	24	33	53	44	2	1	27	0	4	26	3	12	0	20	6	15	8	26	13	6
K01473	0	0	0	0	0	0	0	0	0	0	0	0	0	0	0	0	1	0	0	0	0	0	0	0	0	0	0	0	0	0	0	0	0	0	0	0	0	0	0	0	0	0	0	0	0	0	0	0	0
K01474	0	0	0	0	1	0	0	0	0	0	0	0	0	0	0	0	0	0	0	0	0	0	0	0	0	0	0	0	0	2	0	0	2	0	0	0	0	0	0	0	0	0	0	0	0	0	0	0	0
K01476	0	0	0	0	1	0	0	0	0	0	0	0	0	0	0	0	0	0	0	0	0	0	0	0	0	0	0	1	0	0	0	0	0	0	0	0	0	0	0	0	0	0	0	0	0	0	0	0	0
K01477	0	5	3	0	11	0	0	0	0	0	0	0	0	0	0	0	0	0	0	0	0	0	0	0	0	0	0	0	0	0	0	0	0	0	0	0	0	0	0	0	0	0	0	0	0	0	0	0	0
K01478	612	30	93	20	61	542	369	26	430	2598	231	451	27	19	27	330	134	1	454	36	70	13	242	6	49	157	90	7	114	1340	384	516	545	498	564	924	798	1310	478	122	165	190	783	532	363	420	187	151	152
K01479	5	14	12	4	33	0	1	0	0	0	0	1	4	6	0	0	2	0	0	0	1	5	86	0	9	27	0	0	0	1	0	2	0	0	0	1	0	0	0	0	1	0	0	0	11	0	0	0	0
K01480	5	14	11	4	37	0	0	4	0	0	0	1	6	8	0	0	3	0	0	0	2	5	85	0	12	27	0	1	0	35	1	3	5	0	0	1	1	4	0	2	14	0	1	6	11	0	0	0	0
K01483	0	5	3	0	11	0	0	0	0	0	0	0	0	0	0	0	0	0	0	0	0	0	0	0	0	0	0	0	0	0	0	0	0	0	0	0	0	0	0	0	1	0	0	0	0	0	0	0	0
K01484	0	1	2	2	5	0	0	0	0	0	0	1	4	2	0	0	2	0	0	0	0	1	0	0	0	0	0	0	0	0	0	2	0	0	0	0	0	0	0	0	0	0	0	0	11	0	0	0	0
K01485	5	14	11	4	42	0	1	4	0	0	0	1	6	7	0	0	2	0	0	0	1	5	85	0	10	27	0	2	0	23	1	3	2	0	0	1	1	4	0	2	11	0	0	6	11	0	0	0	0
K01486	3	12	44	69	5	0	6	14	2	0	1	0	0	5	6	1	4	0	1	3	43	0	12	2	7	22	0	0	2	1	32	53	42	2	1	27	0	0	27	2	2	0	20	1	15	8	26	14	6
K01487	5	10	7	3	24	0	4	0	0	0	0	1	4	6	0	0	2	0	0	0	1	5	85	0	11	27	0	1	0	0	0	2	0	0	0	1	0	0	0	0	1	0	0	0	11	1	0	0	0
K01488	6	23	21	7	58	0	1	4	0	0	0	2	9	8	0	0	5	0	0	0	2	10	86	1	10	28	0	1	0	23	1	3	2	0	0	1	1	4	1	2	12	0	0	6	22	0	0	1	0
K01489	615	39	135	91	60	542	375	40	432	2598	232	452	31	27	33	331	140	1	454	39	113	13	254	7	62	179	90	7	116	1343	417	569	586	499	564	951	798	1310	505	124	168	191	803	533	388	428	213	165	157
K01491	1306	69	262	263	122	1085	757	88	863	5195	465	905	65	56	68	662	280	8	908	88	227	33	536	21	151	379	181	19	233	2749	837	1155	1177	998	1155	1920	1598	2642	1019	253	361	383	1609	1077	817	859	435	331	315
K01492	0	0	0	0	0	0	0	0	0	0	0	0	0	0	0	0	0	0	0	0	0	0	0	0	1	0	0	0	0	0	0	0	0	0	0	0	0	0	0	0	0	0	0	0	0	0	0	0	0
K01493	615	34	130	91	50	542	375	40	432	2598	232	452	31	26	33	331	140	1	454	39	113	13	254	7	66	179	90	7	116	1345	417	569	589	499	564	951	798	1310	505	124	167	191	803	533	387	428	213	164	157
K01494	38	1	2	43	15	0	4	4	0	0	0	1	6	4	1	0	2	3	0	5	1	4	14	3	10	10	0	3	0	30	2	9	0	0	13	9	1	12	5	2	14	1	1	6	32	1	5	1	0
K01495	47	35	63	115	70	0	11	17	2	0	1	1	6	13	7	1	6	3	1	8	43	8	112	5	31	59	0	3	2	37	34	61	46	2	14	37	1	12	32	4	17	1	21	6	48	9	31	16	6
K01496	0	0	1	0	0	0	0	0	0	0	0	0	0	0	0	0	0	3	0	0	0	0	0	0	6	0	0	0	0	5	0	2	0	0	0	0	0	0	0	0	2	0	0	0	0	0	0	0	0
K01497	43	20	20	49	56	0	5	4	0	0	0	3	13	12	1	0	7	3	0	5	2	9	100	3	19	37	0	2	0	32	2	9	3	0	14	10	1	12	5	3	14	1	1	6	54	1	5	3	0
K01500	0	0	0	0	0	0	0	0	0	0	0	0	0	0	0	0	0	3	0	0	0	0	0	0	0	0	0	0	0	1	0	0	0	0	0	0	0	0	0	0	0	0	0	0	0	0	0	0	0
K01501	0	0	1	0	1	0	0	0	0	0	0	0	0	0	0	0	0	0	0	0	0	0	0	0	0	0	0	0	0	0	0	2	0	0	0	0	0	0	0	0	0	0	0	0	0	0	0	0	0
K01502	0	0	0	0	0	0	0	0	0	0	0	0	0	0	0	0	0	0	0	0	0	0	0	0	2	0	0	0	0	0	0	0	0	0	0	0	0	0	0	0	0	0	0	0	0	0	0	0	0
K01505	0	0	1	0	0	0	0	0	0	0	0	0	0	0	0	0	0	0	0	0	0	0	0	0	0	0	0	0	0	1	0	2	0	0	0	0	0	0	0	0	0	0	0	0	0	0	0	0	0
K01506	0	0	0	0	0	0	0	0	0	0	0	0	0	0	0	0	0	0	0	0	0	0	0	0	0	0	0	0	0	7	0	0	0	0	0	0	0	0	0	0	1	0	0	0	0	0	0	0	0
K01507	658	41	137	135	74	542	379	44	432	2598	232	453	36	35	34	331	142	4	454	44	114	21	354	11	88	216	90	11	116	1376	419	577	589	499	578	961	799	1321	511	126	181	192	805	538	419	429	218	166	157
K01512	4	11	12	4	27	0	0	4	0	0	0	1	6	7	0	0	3	3	0	0	0	1	85	0	11	26	0	1	0	21	1	3	0	0	0	1	1	4	1	2	11	0	0	6	11	0	0	1	0
K01514	0	4	5	0	10	0	4	4	0	0	0	0	2	1	0	0	0	0	0	0	0	0	0	0	0	1	0	0	0	21	1	0	0	0	0	0	1	4	0	2	10	0	0	6	0	1	0	1	0
K01515	16	53	111	146	76	0	14	31	3	0	3	2	9	23	12	2	12	3	1	7	86	10	195	4	33	98	0	2	4	26	65	108	86	3	2	56	1	4	53	5	16	0	39	7	52	16	52	28	12
K01516	615	35	133	91	51	542	379	44	432	2598	232	452	33	28	33	331	140	4	454	39	113	13	254	8	66	179	90	8	116	1371	418	571	589	499	565	951	799	1314	506	126	179	191	804	538	387	429	213	166	157
K01518	0	1	2	1	0	0	0	0	0	0	0	0	0	0	0	0	0	0	0	0	0	0	0	0	0	0	0	0	0	0	0	0	0	0	0	0	0	0	1	0	0	0	0	0	0	0	0	0	0
K01520	41	13	45	112	21	0	7	14	2	0	1	1	4	8	7	1	6	0	1	8	43	4	26	5	24	32	0	2	2	13	33	61	44	2	14	36	0	7	32	2	6	1	21	1	46	8	31	15	6
K01523	0	0	0	0	0	0	0	0	0	0	0	0	0	0	0	0	0	0	0	0	0	0	0	0	0	0	0	0	0	5	0	2	0	0	0	0	0	0	0	0	2	0	0	0	0	0	0	0	0
K01524	30	95	183	224	167	0	35	49	4	0	4	4	19	42	18	2	20	10	2	10	131	21	378	7	67	174	0	5	6	52	98	163	130	4	4	85	2	9	82	10	32	0	62	14	89	28	79	48	18
K01525	5	14	12	4	34	0	1	0	0	0	0	1	4	6	0	0	2	0	0	0	1	5	85	0	8	27	0	1	0	0	0	2	0	0	0	1	0	0	0	0	1	0	0	0	11	0	0	0	0
K01529	3	12	42	68	5	0	7	14	2	0	1	0	0	5	6	1	3	0	1	3	42	0	12	2	6	22	0	0	2	1	32	53	42	2	1	27	0	0	26	2	2	0	20	1	15	8	26	13	6
K01531	609	20	117	86	15	542	375	40	432	2598	232	451	27	20	33	331	137	1	454	39	112	8	169	7	48	152	90	6	116	1342	417	569	586	499	564	950	798	1310	504	124	166	191	802	533	376	428	212	163	157
K01533	14	40	69	77	77	0	14	25	2	0	1	2	13	20	6	1	9	3	1	3	44	11	183	2	36	77	0	4	2	71	35	59	49	2	2	28	2	14	27	8	35	0	22	17	37	10	26	17	6
K01534	17	53	110	146	76	0	17	28	3	0	3	2	7	22	12	1	12	0	1	7	86	10	195	4	44	98	0	1	4	7	64	105	86	3	2	56	1	0	53	5	7	0	40	2	52	17	52	31	12
K01537	610	23	119	87	25	542	378	47	432	2598	232	451	31	21	33	331	138	7	454	39	113	12	169	7	57	154	90	8	116	1388	419	570	594	499	564	950	799	1318	504	127	186	191	803	544	377	429	213	163	157
K01546	0	0	0	0	1	0	0	0	0	0	0	0	0	0	0	0	0	0	0	0	0	0	0	0	6	0	0	0	0	2	0	0	3	0	0	0	0	0	0	0	0	0	0	0	0	0	0	0	0
K01547	0	0	0	0	0	0	0	0	0	0	0	0	0	0	0	0	0	0	0	0	0	0	0	0	6	0	0	0	0	2	0	0	3	0	0	0	0	0	0	0	0	0	0	0	0	0	0	0	0
K01548	0	0	0	0	0	0	0	0	0	0	0	0	0	0	0	0	0	0	0	0	0	0	0	0	6	0	0	0	0	2	0	0	3	0	0	0	0	0	0	0	0	0	0	0	0	0	0	0	0
K01551	0	0	0	0	2	0	0	7	0	0	0	0	4	2	0	0	0	0	0	0	0	0	0	0	0	1	0	1	0	45	2	1	5	0	0	0	1	9	0	3	20	0	1	11	0	0	0	0	0
K01552	0	0	0	0	1	0	0	4	0	0	0	0	2	0	0	0	0	0	0	0	0	0	0	0	3	0	0	0	0	22	1	3	2	0	0	0	1	4	0	2	10	0	0	6	0	0	0	1	0
K01555	0	0	0	0	1	0	0	0	0	0	0	0	0	0	0	0	0	0	0	0	0	0	0	0	0	0	0	0	0	1	0	0	0	0	0	0	0	0	0	0	0	0	0	0	0	0	0	0	0
K01556	0	0	1	0	0	0	0	0	0	0	0	0	0	0	0	0	0	0	0	0	0	0	0	0	0	0	0	1	0	1	0	2	0	0	0	0	0	0	0	0	1	0	0	0	0	0	0	0	0
K01560	0	1	3	1	1	0	0	0	0	0	0	0	0	0	0	0	0	0	0	0	0	0	0	0	1	0	0	0	0	5	0	0	0	0	0	0	0	0	1	0	2	0	0	0	0	0	0	0	0
K01561	0	0	0	0	0	0	0	0	0	0	0	0	0	0	0	0	0	0	0	0	0	0	0	0	0	0	0	0	0	0	0	0	0	0	0	0	0	0	0	0	0	0	0	0	0	0	0	0	0
K01563	0	0	1	0	2	0	0	4	0	0	0	0	2	0	0	0	0	0	0	0	0	0	0	0	0	1	0	1	0	22	1	0	2	0	0	0	0	4	0	2	10	0	0	6	0	0	0	0	0
K01564	0	0	0	0	0	0	0	0	0	0	0	0	0	0	0	0	0	0	0	0	0	0	0	0	0	0	0	0	0	0	0	0	0	0	0	0	0	0	0	1	0	0	0	0	0	0	0	1	0
K01565	0	0	0	0	0	0	0	0	0	0	0	0	0	0	0	0	0	0	0	0	0	0	0	0	2	0	0	0	0	0	0	0	0	0	0	0	0	0	0	0	0	0	0	0	0	0	0	0	0
K01567	3	13	47	71	9	0	7	14	2	0	1	2	4	7	6	1	6	0	1	3	43	1	12	2	11	22	0	0	2	3	32	53	42	2	1	27	0	0	27	2	2	0	20	1	25	8	26	14	6
K01571	8	27	58	74	38	0	7	14	2	0	1	1	4	11	6	1	6	0	1	3	43	5	98	2	15	49	0	0	2	2	32	55	42	2	1	28	0	0	28	2	3	0	20	1	26	8	26	15	6
K01572	8	27	58	74	38	0	10	14	2	0	1	1	4	11	6	1	6	0	1	3	43	5	98	2	23	49	0	0	2	2	32	55	42	2	1	28	0	0	28	2	3	0	21	1	26	9	26	15	6
K01573	5	14	12	4	33	0	4	0	0	0	0	1	4	6	0	0	2	0	0	0	1	5	85	0	9	27	0	0	0	0	0	2	0	0	0	1	0	0	0	0	1	0	0	0	11	1	0	0	0
K01579	0	1	2	1	2	0	3	4	0	0	0	0	2	0	0	0	0	3	0	0	0	0	0	0	9	0	0	1	0	24	1	0	3	0	0	0	1	4	1	2	10	0	1	6	0	1	0	2	0
K01580	9	16	12	4	35	0	0	0	0	0	0	1	4	11	0	0	2	0	0	0	1	5	171	1	21	52	0	0	0	0	0	0	0	0	0	1	0	0	0	0	1	0	0	0	11	0	0	0	0
K01581	0	1	3	1	2	0	0	0	0	0	0	0	0	0	0	0	0	3	0	0	0	0	0	0	0	0	0	0	0	5	0	0	0	0	0	0	0	0	1	0	1	0	0	0	0	0	0	0	0
K01582	1	3	2	1	9	0	0	4	0	0	0	0	2	0	0	0	1	0	0	0	0	4	0	0	2	2	0	0	0	22	1	0	2	0	0	0	0	4	0	2	10	0	0	6	0	0	0	0	0
K01583	0	0	0	0	0	0	0	0	0	0	0	0	0	0	0	0	0	0	0	0	0	0	0	0	1	0	0	0	0	0	0	0	0	0	0	0	0	0	0	0	0	0	0	0	0	0	0	0	0
K01584	0	0	0	0	0	0	0	0	0	0	0	0	0	0	0	0	0	0	0	0	0	0	0	0	0	0	0	0	0	0	0	0	0	0	0	0	0	0	0	0	0	0	0	0	0	0	0	0	0
K01585	5	14	12	4	35	0	4	4	0	0	0	1	6	7	0	0	2	0	0	0	1	5	85	0	17	27	0	1	0	24	1	3	2	0	0	1	1	4	0	2	11	0	1	6	11	1	0	2	0
K01586	13	40	64	75	68	0	11	17	2	0	1	1	6	17	6	1	6	3	1	3	44	9	183	2	32	76	0	1	2	30	33	55	44	2	1	28	1	4	27	4	16	0	21	6	27	9	26	16	6
K01588	46	26	56	114	42	0	11	17	2	0	1	1	6	13	7	1	6	3	1	8	43	8	112	5	37	59	0	3	2	34	34	61	44	2	14	37	1	12	32	4	17	1	21	6	47	9	31	15	6
K01589	43	15	14	45	37	0	1	4	0	0	0	1	6	8	1	0	2	0	0	5	1	8	99	3	22	37	0	3	0	33	2	9	3	0	13	10	1	12	6	2	14	1	0	6	32	0	5	1	0
K01590	0	0	0	0	0	0	0	0	0	0	0	0	0	0	0	0	0	0	0	0	0	0	0	0	2	0	0	0	0	0	0	0	0	0	0	0	0	0	0	0	0	0	0	0	0	0	0	0	0
K01591	46	26	56	114	42	0	11	17	2	0	1	1	6	13	7	1	6	3	1	8	43	8	112	5	35	59	0	3	2	34	34	61	44	2	14	37	1	12	32	4	17	1	21	6	47	9	31	15	6
K01595	5	14	12	4	35	0	1	4	0	0	0	1	6	7	0	0	2	0	0	0	1	5	85	0	11	27	0	2	0	29	1	3	2	0	0	1	1	4	0	2	12	0	0	6	11	0	0	2	0
K01596	0	0	0	0	0	0	0	0	0	0	0	0	0	0	0	0	0	0	0	0	0	0	0	0	2	0	0	0	0	0	0	0	0	0	0	0	0	0	0	0	0	0	0	0	0	0	0	0	0
K01597	0	0	0	0	0	0	0	0	0	0	0	0	0	0	0	0	0	0	0	0	0	0	0	0	0	0	0	0	0	1	0	0	0	0	0	0	0	0	0	0	0	0	0	0	0	0	0	0	0
K01598	0	0	0	0	0	0	0	0	0	0	0	0	0	0	0	0	0	0	0	0	0	0	0	0	2	0	0	0	0	0	0	0	0	0	0	0	0	0	0	0	0	0	0	0	0	0	0	0	0
K01599	43	14	12	45	45	0	4	4	0	0	0	1	6	8	1	0	2	3	0	5	1	8	99	3	23	37	0	3	0	33	2	9	3	0	13	10	1	12	5	2	14	1	2	6	32	1	5	2	0
K01601	0	0	0	0	1	0	0	4	0	0	0	0	2	1	0	0	0	0	0	0	0	0	0	0	0	0	0	1	0	22	1	0	2	0	0	0	0	4	0	2	10	0	0	6	0	0	0	0	0
K01602	0	0	0	0	1	0	0	4	0	0	0	0	2	1	0	0	0	0	0	0	0	0	0	0	0	0	0	0	0	22	1	0	2	0	0	0	0	4	0	2	10	0	0	6	0	0	0	0	0
K01607	0	5	4	0	12	0	0	0	0	0	0	1	0	0	0	0	0	0	0	0	1	0	0	0	7	0	0	0	0	0	0	0	0	0	0	0	0	0	0	0	1	0	0	0	0	0	0	0	0
K01608	0	5	3	0	10	0	0	0	0	0	0	0	0	0	0	0	0	0	0	0	0	0	0	0	0	0	0	0	0	0	0	0	0	0	0	0	0	0	0	0	0	0	0	0	0	0	0	0	0
K01609	3	12	44	69	6	0	10	17	2	0	1	0	2	6	6	1	4	3	1	3	43	0	12	2	14	22	0	2	2	30	33	55	44	2	1	27	1	4	27	4	14	0	20	6	15	9	26	15	6
K01610	5	15	14	5	35	0	4	0	0	0	0	1	4	6	0	0	3	0	0	0	1	5	85	0	15	27	0	1	0	3	0	2	3	0	0	1	0	0	1	0	1	0	0	0	11	1	0	1	0
K01611	0	1	2	1	1	0	0	0	0	0	0	0	0	0	0	0	0	3	0	0	0	0	0	0	0	0	0	1	0	2	0	2	2	0	0	0	0	0	1	0	1	0	0	0	0	0	0	0	0
K01613	43	10	11	46	34	0	7	0	0	0	0	1	4	7	1	0	3	3	0	5	1	9	99	3	27	37	0	2	0	10	1	8	0	0	14	10	1	7	6	1	4	1	2	0	32	2	5	3	0
K01615	0	1	2	1	0	0	0	0	0	0	0	0	0	0	0	0	0	0	0	0	0	0	0	0	1	0	0	0	0	0	0	0	0	0	0	0	0	0	1	0	0	0	0	0	0	0	0	0	0
K01617	0	0	0	0	1	0	0	0	0	0	0	0	0	0	0	0	0	0	0	0	0	0	0	0	0	0	0	0	0	0	0	0	0	0	0	0	0	0	0	0	0	0	0	0	0	0	0	0	0
K01619	618	46	172	159	55	542	381	58	433	2598	233	452	33	32	39	332	143	1	455	42	156	13	266	9	72	201	90	7	118	1367	450	624	630	500	565	978	799	1314	530	128	180	191	822	539	402	436	239	177	163
K01620	8	27	57	74	39	0	7	14	2	0	1	1	4	11	6	1	6	0	1	3	43	5	98	2	21	49	0	1	2	8	32	55	42	2	1	28	0	0	28	2	5	0	20	1	26	8	26	15	6
K01621	0	0	0	0	2	0	0	7	0	0	0	0	4	1	0	0	0	0	0	0	0	0	0	0	3	1	0	1	0	44	2	1	2	0	0	0	1	9	0	3	20	0	0	11	0	0	0	0	0
K01622	0	0	0	0	0	0	0	0	0	0	0	0	0	0	0	0	0	3	0	0	0	0	0	0	0	0	0	0	0	0	0	0	0	0	0	0	0	0	0	0	0	0	0	0	0	0	0	0	0
K01623	38	0	1	41	4	0	0	4	0	0	0	0	2	2	1	0	0	0	0	5	0	3	14	3	14	10	0	3	0	32	2	6	3	0	13	9	0	12	5	2	13	1	0	6	21	0	5	0	0
K01624	620	55	214	230	54	542	392	72	434	2598	235	453	36	39	44	332	149	1	456	45	199	14	279	11	78	223	90	8	120	1368	482	677	672	502	566	1005	799	1314	557	130	181	191	842	540	427	445	265	192	169
K01625	648	114	258	244	187	542	390	75	434	2598	235	455	49	67	44	332	156	2	456	46	203	39	706	12	125	359	90	11	120	1392	483	679	674	502	566	1008	800	1318	557	131	196	191	842	546	462	444	266	192	169
K01626	15	42	35	11	102	0	5	4	0	0	0	3	13	20	0	0	7	0	0	0	3	15	257	1	31	81	0	3	0	27	1	5	0	0	0	2	1	4	0	2	15	0	1	6	34	1	1	3	0
K01627	8	31	60	74	57	0	11	14	2	0	1	1	4	12	6	1	6	3	1	3	43	5	98	2	23	49	0	1	2	8	32	55	42	2	1	28	1	0	27	2	5	0	20	1	26	9	26	15	6
K01628	3	12	42	68	4	0	10	14	2	0	1	0	0	5	6	1	4	3	1	3	42	0	12	2	6	22	0	0	2	1	32	53	42	2	1	27	0	0	26	2	2	0	20	1	15	9	26	14	6
K01629	0	0	0	0	0	0	0	0	0	0	0	0	0	0	0	0	0	0	0	0	0	0	0	0	1	0	0	0	0	0	0	0	0	0	0	0	0	0	0	0	0	0	0	0	0	0	0	0	0
K01630	0	0	0	0	0	0	0	0	0	0	0	0	0	0	0	0	0	0	0	0	0	0	0	0	2	0	0	0	0	0	0	0	0	0	0	0	0	0	0	0	0	0	0	0	0	0	0	0	0
K01631	0	0	0	0	0	0	0	0	0	0	0	0	0	0	0	0	0	0	0	0	0	0	0	0	0	0	0	1	0	0	0	0	0	0	0	0	0	0	0	0	0	0	0	0	0	0	0	0	0
K01633	43	15	14	46	38	0	4	4	0	0	0	1	6	8	1	0	3	0	0	5	1	8	99	3	27	37	0	3	0	33	2	9	3	0	13	10	1	12	6	2	14	1	0	6	32	1	5	2	0
K01637	5	14	12	4	34	0	1	0	0	0	0	1	4	6	0	0	3	0	0	0	1	5	85	0	8	27	0	1	0	5	0	2	0	0	0	1	0	0	0	0	2	0	0	0	11	0	0	0	0
K01638	10	36	29	6	84	0	1	0	0	0	0	1	4	11	0	0	3	0	0	0	1	10	171	1	17	54	0	2	0	5	0	2	0	0	0	1	0	0	0	0	4	0	0	0	13	0	0	2	0
K01639	3	12	43	68	5	0	6	14	2	0	1	0	0	5	6	1	3	0	1	3	42	0	12	2	10	22	0	0	2	1	32	53	42	2	1	27	0	0	26	2	2	0	20	1	15	8	26	13	6
K01640	0	1	3	2	6	0	0	0	0	0	0	1	4	2	0	0	3	0	0	0	1	1	0	0	1	0	0	1	0	1	0	2	0	0	0	0	0	0	0	0	1	0	0	0	11	0	0	0	0
K01643	6	31	97	142	24	0	13	28	3	0	2	1	4	12	12	1	9	0	1	6	85	1	25	4	13	44	0	0	4	3	64	105	83	3	2	55	0	0	56	4	5	0	39	2	40	16	52	29	12
K01644	6	31	97	142	24	0	20	28	3	0	2	1	4	12	12	1	9	0	1	6	85	1	25	4	13	44	0	2	4	3	64	110	83	3	2	55	0	0	56	4	5	0	40	2	40	18	52	30	12
K01646	3	13	46	70	5	0	6	14	2	0	1	0	0	5	6	1	3	0	1	3	42	0	12	2	6	22	0	0	2	1	32	53	42	2	1	27	0	0	28	2	2	0	20	1	15	8	26	14	6
K01647	46	26	56	114	50	0	11	17	2	0	1	1	6	13	7	1	6	0	1	8	44	8	112	5	34	59	0	4	2	29	34	61	44	2	14	37	1	12	32	4	16	1	22	6	47	9	31	15	6
K01648	0	0	0	0	0	0	3	0	0	0	0	0	0	0	0	0	0	3	0	0	0	0	0	0	0	0	0	0	0	0	0	0	0	0	0	0	0	0	0	0	0	0	0	0	0	1	0	0	0
K01649	8	26	56	73	41	0	14	21	2	0	1	1	8	13	6	1	6	6	1	3	44	6	98	2	26	50	0	3	2	58	34	58	47	2	2	28	2	9	27	6	26	0	21	12	26	10	26	17	6
K01652	15	49	75	79	93	0	11	21	2	0	1	3	11	19	6	1	9	3	1	3	46	14	183	3	35	78	0	4	2	58	34	60	47	2	1	29	2	9	28	6	28	0	21	12	38	9	27	17	6
K01653	8	26	56	73	40	0	11	17	2	0	1	1	6	12	6	1	6	3	1	3	43	5	98	2	24	49	0	1	2	30	33	55	44	2	1	28	1	4	27	4	15	0	20	6	26	9	26	15	6
K01654	0	5	6	2	15	0	3	0	0	0	0	1	4	2	0	0	2	3	0	0	0	1	0	0	1	0	0	0	0	1	0	2	0	0	0	0	0	0	0	1	1	0	1	0	11	1	0	2	0
K01655	0	0	0	0	0	0	0	0	0	0	0	0	0	0	0	0	0	3	0	0	0	0	0	0	0	0	0	0	0	0	0	0	0	0	0	0	0	0	0	0	0	0	0	0	0	0	0	0	0
K01657	8	26	56	73	40	0	11	17	2	0	1	1	6	12	6	1	6	3	1	3	43	5	98	2	23	49	0	3	2	30	33	55	44	2	1	28	1	4	27	4	15	0	20	6	26	9	26	15	6
K01658	8	26	56	73	40	0	11	17	2	0	1	1	6	12	6	1	6	3	1	3	43	5	98	2	20	49	0	2	2	30	33	55	44	2	1	28	1	4	27	4	15	0	20	6	26	9	26	15	6
K01659	5	14	12	4	34	0	1	0	0	0	0	1	4	6	0	0	2	0	0	0	1	5	85	0	8	27	0	1	0	5	0	2	0	0	0	1	0	0	0	0	2	0	0	0	11	0	0	0	0
K01661	5	14	11	4	35	0	0	4	0	0	0	1	6	7	0	0	3	0	0	0	1	5	86	0	15	27	0	1	0	24	1	0	3	0	0	1	1	4	0	2	11	0	0	6	11	0	0	0	0
K01662	8	26	56	73	40	0	11	17	2	0	1	1	6	12	6	1	6	0	1	3	43	5	98	2	26	49	0	2	2	30	33	55	44	2	1	28	1	4	27	4	15	0	21	6	26	9	26	15	6
K01663	0	0	0	0	0	0	0	0	0	0	0	0	0	0	0	0	0	0	0	0	0	0	0	0	0	0	0	0	0	0	0	0	0	0	0	0	0	0	0	0	0	0	1	0	0	0	0	0	0
K01664	5	15	14	5	34	0	0	0	0	0	0	1	4	7	0	0	2	0	0	0	1	5	85	0	9	27	0	0	0	5	0	0	0	0	0	1	0	0	1	0	2	0	0	0	11	0	0	1	0
K01665	5	15	14	5	35	0	4	0	0	0	0	1	4	7	0	0	2	3	0	0	1	5	85	0	14	27	0	1	0	6	0	2	0	0	0	1	0	0	1	1	2	0	0	0	11	1	0	2	0
K01666	0	0	0	0	1	0	3	0	0	0	0	0	0	0	0	0	0	0	0	0	0	0	0	0	0	0	0	0	0	0	0	0	0	0	0	0	0	0	0	0	0	0	1	0	0	1	0	0	0
K01667	5	15	13	6	37	0	0	0	0	0	0	2	7	8	0	0	5	0	0	0	1	6	86	0	12	27	0	0	0	0	0	0	0	0	0	1	0	0	0	0	1	0	0	0	22	0	0	0	0
K01669	15	43	68	75	76	0	8	21	2	0	1	1	8	18	6	1	6	3	1	3	44	13	183	2	27	78	0	3	2	54	34	58	47	2	1	28	2	9	27	6	26	0	20	12	27	8	27	16	6
K01673	5	15	14	5	37	0	4	7	0	0	0	2	8	8	0	0	3	0	0	0	1	5	85	0	15	28	0	3	0	51	2	3	5	0	0	1	1	9	1	4	22	0	1	11	11	1	0	2	0
K01674	1	4	4	3	12	0	0	0	0	0	0	1	4	2	0	0	2	0	0	0	1	4	0	0	1	1	0	0	0	2	0	0	2	0	0	0	0	0	0	0	0	0	0	0	11	0	0	0	0
K01676	5	14	12	4	34	0	1	0	0	0	0	1	4	6	0	0	3	0	0	0	1	5	85	0	14	27	0	1	0	0	0	2	0	0	0	1	0	0	0	0	1	0	1	0	11	0	0	0	0
K01677	3	12	44	69	4	0	6	14	2	0	1	0	0	5	6	1	3	3	1	3	42	0	12	2	7	22	0	0	2	1	32	53	42	2	1	27	0	0	27	2	2	0	20	1	15	8	26	15	6
K01678	3	12	44	69	4	0	6	14	2	0	1	0	0	5	6	1	3	3	1	3	42	0	12	2	7	22	0	0	2	1	32	53	42	2	1	27	0	0	27	2	2	0	20	1	15	8	26	15	6
K01679	43	14	12	45	45	0	4	4	0	0	0	1	6	8	1	0	3	0	0	5	1	8	99	3	22	37	0	3	0	33	2	9	3	0	13	10	1	12	5	2	14	1	2	6	32	1	5	0	0
K01681	46	26	57	113	45	0	7	14	2	0	1	1	0	10	7	1	4	3	1	8	43	7	111	5	34	59	0	3	2	11	33	61	42	2	14	37	0	7	33	2	7	1	22	1	37	8	31	15	6
K01682	5	10	9	4	24	0	4	4	0	0	0	1	6	7	0	0	2	0	0	0	1	5	85	0	9	27	0	1	0	23	1	3	2	0	0	1	1	4	0	2	11	0	0	6	11	1	0	1	0
K01684	0	0	0	0	0	0	0	0	0	0	0	0	0	0	0	0	0	0	0	0	0	0	0	0	0	0	0	1	0	0	0	0	0	0	0	0	0	0	0	0	0	0	0	0	0	0	0	0	0
K01685	7	15	47	73	10	0	6	14	2	0	1	1	4	11	6	1	6	0	1	3	43	1	98	2	17	48	0	1	2	2	32	53	42	2	1	28	0	0	28	2	3	0	20	1	25	8	26	14	6
K01686	4	2	0	0	1	0	0	0	0	0	0	0	0	4	0	0	0	0	0	0	0	0	85	0	11	26	0	0	0	0	0	0	0	0	0	1	0	0	0	0	1	0	0	0	0	0	0	0	0
K01687	8	26	56	73	40	0	11	17	2	0	1	2	6	12	6	1	6	3	1	3	44	5	98	2	29	49	0	3	2	35	33	55	44	2	1	28	1	4	27	4	16	0	21	6	26	9	26	15	6
K01689	653	30	128	132	42	542	379	44	432	2598	232	452	33	28	34	331	140	4	454	44	113	16	268	10	76	189	90	9	116	1375	419	577	589	499	578	960	799	1321	510	126	180	192	804	538	408	429	218	165	157
K01690	5	10	8	3	23	0	0	0	0	0	0	1	4	6	0	0	2	0	0	0	1	4	85	0	8	27	0	1	0	0	0	2	0	0	0	1	0	0	0	0	1	0	0	0	11	0	0	0	0
K01692	7	23	24	10	69	0	2	4	0	0	0	6	13	11	0	0	10	0	0	0	5	10	86	0	11	29	0	6	0	28	1	9	0	0	0	1	1	4	0	2	17	0	1	6	33	0	0	0	0
K01693	3	12	44	69	6	0	10	17	2	0	1	0	2	6	6	1	4	3	1	3	43	0	12	2	10	22	0	1	2	29	33	55	44	2	1	27	1	4	27	4	14	0	20	6	15	9	26	15	6
K01695	8	26	56	73	40	0	11	17	2	0	1	1	6	12	6	1	6	3	1	3	43	5	98	2	23	49	0	2	2	30	33	58	44	2	1	28	1	4	27	4	15	0	20	6	26	9	26	15	6
K01696	8	26	56	73	40	0	11	17	2	0	1	1	6	12	6	1	6	3	1	3	43	5	98	2	23	49	0	2	2	30	33	58	44	2	1	28	1	4	27	4	15	0	21	6	26	9	26	15	6
K01697	1	0	0	0	0	0	0	0	0	0	0	0	0	0	0	0	0	0	0	0	0	0	0	0	0	0	0	1	0	2	0	2	0	0	0	0	0	0	0	0	0	0	0	0	0	0	0	0	0
K01698	46	26	56	114	50	0	11	17	2	0	1	1	6	13	7	1	6	3	1	8	43	8	112	5	28	59	0	3	2	36	34	61	47	2	14	37	1	12	32	4	17	1	22	6	47	9	31	15	6
K01703	17	53	112	146	80	0	21	35	3	0	3	2	11	24	12	2	12	6	1	7	87	11	195	4	47	99	0	4	4	60	66	111	88	3	2	56	2	9	53	8	29	0	41	13	52	18	52	31	12
K01704	17	53	112	146	80	0	21	35	3	0	3	2	11	24	12	2	12	6	1	7	87	11	195	4	47	99	0	4	4	60	66	111	88	3	2	56	2	9	53	8	29	0	41	13	52	18	52	31	12
K01706	0	0	0	0	0	0	0	0	0	0	0	0	0	0	0	0	0	0	0	0	0	0	0	0	0	0	0	0	0	0	0	0	0	0	0	0	0	0	0	0	0	0	0	0	0	0	0	0	0
K01707	0	0	0	0	0	0	0	0	0	0	0	0	0	0	0	0	0	0	0	0	0	0	0	0	0	0	0	0	0	0	0	0	0	0	0	0	0	0	0	0	0	0	0	0	0	0	0	0	0
K01708	0	0	0	0	0	0	0	0	0	0	0	0	0	0	0	0	0	0	0	0	0	0	0	0	0	0	0	0	0	10	0	0	0	0	0	0	0	0	0	0	2	0	0	0	0	0	0	0	0
K01709	0	1	2	1	0	0	3	0	0	0	0	0	0	0	0	0	0	3	0	0	0	0	0	0	3	0	0	0	0	0	0	0	0	0	0	0	0	0	1	0	0	0	0	0	0	1	0	0	0
K01710	9	27	57	74	41	0	14	21	2	0	1	1	8	13	6	1	6	9	1	3	43	5	97	2	34	50	0	3	2	54	34	56	46	2	1	28	1	9	28	6	25	0	21	12	26	10	26	16	6
K01711	3	13	46	70	6	0	10	17	2	0	1	0	2	6	6	1	3	3	1	3	43	0	12	2	15	22	0	1	2	35	33	53	46	2	1	27	0	4	28	3	14	0	20	6	15	9	26	14	6
K01712	5	14	12	4	34	0	1	0	0	0	0	1	4	6	0	0	3	0	0	0	1	5	85	0	10	27	0	1	0	1	0	2	0	0	0	1	0	0	0	0	1	0	0	0	11	0	0	0	0
K01713	1	8	7	1	18	0	0	0	0	0	0	0	0	0	0	0	0	0	0	0	0	4	0	0	2	1	0	0	0	0	0	0	0	0	0	0	0	0	1	0	0	0	0	0	0	0	0	1	0
K01714	46	27	56	114	52	0	11	17	2	0	1	1	6	13	7	1	6	3	1	8	44	9	112	5	38	59	0	5	2	40	34	64	44	2	14	37	1	12	32	4	18	1	22	6	47	9	31	15	6
K01715	3	13	46	70	5	0	6	14	2	0	1	0	0	5	6	1	3	0	1	3	42	0	12	2	8	22	0	1	2	2	32	53	42	2	1	27	0	0	28	2	2	0	20	1	15	8	26	14	6
K01716	5	14	11	4	34	0	1	0	0	0	0	1	4	6	0	0	2	0	0	0	1	5	85	0	8	27	0	1	0	5	0	2	0	0	0	1	0	0	0	0	2	0	0	0	11	0	0	0	0
K01718	0	0	0	0	0	0	3	0	0	0	0	0	0	0	0	0	0	0	0	0	0	0	0	0	0	0	0	0	0	0	0	0	0	0	0	0	0	0	0	1	0	0	0	0	0	1	0	1	0
K01719	43	14	12	45	36	0	4	0	0	0	0	1	4	8	1	0	2	0	0	5	1	8	99	3	24	37	0	2	0	11	1	8	0	0	13	10	0	7	5	1	4	1	0	0	32	1	5	2	0
K01720	0	1	1	2	4	0	0	0	0	0	0	1	4	2	0	0	2	0	0	0	0	1	0	0	0	0	0	0	0	5	0	2	0	0	0	0	0	0	0	0	1	0	0	0	10	0	0	0	0
K01721	0	0	0	0	1	0	0	0	0	0	0	0	0	0	0	0	0	0	0	0	1	0	0	0	0	0	0	0	0	2	0	0	2	0	0	0	0	0	0	0	0	0	0	0	0	0	0	0	0
K01724	5	15	14	5	35	0	1	4	0	0	0	1	6	8	0	0	2	0	0	0	1	5	85	0	11	27	0	2	0	28	1	3	2	0	0	1	1	4	1	2	12	0	0	6	11	0	0	1	0
K01725	0	0	0	0	0	0	0	0	0	0	0	0	0	0	0	0	0	0	0	0	0	0	0	0	0	0	0	0	0	2	0	0	2	0	0	0	0	0	0	0	0	0	0	0	0	0	0	0	0
K01726	0	4	4	0	10	0	0	0	0	0	0	0	0	0	0	0	0	0	0	0	0	0	0	0	1	0	0	0	0	0	0	0	0	0	0	0	0	0	0	0	0	0	0	0	0	0	0	0	0
K01727	3	12	42	68	4	0	6	14	2	0	1	0	0	5	6	1	3	0	1	3	42	0	12	2	6	22	0	0	2	1	32	53	42	2	1	27	0	0	26	2	2	0	20	1	15	8	26	13	6
K01728	0	0	0	0	0	0	0	0	0	0	0	0	0	0	0	0	0	0	0	0	0	0	0	0	1	0	0	0	0	0	0	2	0	0	0	0	0	0	0	0	0	0	0	0	0	0	0	0	0
K01729	1	3	2	1	8	0	0	0	0	0	0	0	0	0	0	0	0	0	0	0	0	4	0	0	1	1	0	0	0	0	0	0	0	0	0	0	0	0	0	0	0	0	0	0	0	0	0	0	0
K01733	8	26	56	73	41	0	11	21	2	0	1	1	8	13	6	1	6	6	1	3	43	5	98	2	25	50	0	2	2	53	34	56	47	2	1	28	1	9	27	6	25	0	21	12	26	9	26	15	6
K01734	8	26	56	73	38	0	7	14	2	0	1	1	4	12	6	1	6	0	1	3	43	5	98	2	23	49	0	0	2	2	32	55	42	2	1	28	0	0	27	2	3	0	20	1	26	8	26	14	6
K01735	5	14	12	4	36	0	4	4	0	0	0	1	6	7	0	0	3	3	0	0	1	5	85	0	21	27	0	2	0	30	1	3	5	0	0	1	1	4	0	2	12	0	1	6	11	1	0	2	0
K01736	8	26	56	73	40	0	11	17	2	0	1	1	6	12	6	1	6	3	1	3	43	5	98	2	25	49	0	2	2	30	33	55	44	2	1	28	1	4	27	4	15	0	21	6	26	9	26	15	6
K01737	6	10	8	2	28	0	4	4	0	0	0	0	2	6	0	0	0	3	0	0	0	4	85	0	18	27	0	2	0	24	1	0	3	0	0	1	1	4	1	2	11	0	1	6	1	1	0	2	0
K01738	16	53	111	146	79	0	18	35	3	0	3	2	11	24	12	2	12	0	1	7	87	10	195	4	42	99	0	5	4	53	66	111	89	3	2	56	2	9	53	7	28	0	40	13	52	17	52	30	12
K01739	5	15	14	5	34	0	1	0	0	0	0	1	4	7	0	0	3	0	0	0	1	5	85	0	11	27	0	2	0	0	0	2	0	0	0	1	0	0	1	0	1	0	0	0	11	0	0	1	0
K01740	8	27	56	74	39	0	11	14	2	0	1	1	4	12	6	1	6	0	1	3	43	5	98	2	31	49	0	1	2	8	32	55	42	2	2	28	1	0	28	3	5	0	21	1	26	9	26	17	6
K01744	8	27	57	74	38	0	7	14	2	0	1	1	4	11	6	1	6	3	1	3	43	5	98	2	20	49	0	0	2	2	32	55	42	2	1	28	0	0	28	2	3	0	20	1	26	8	26	16	6
K01745	7	30	25	6	74	0	1	0	0	0	0	1	4	6	0	0	2	0	0	0	1	9	86	0	12	28	0	1	0	1	0	2	0	0	0	1	0	0	0	0	2	0	0	0	12	0	0	2	0
K01749	46	27	56	114	49	0	11	17	2	0	1	1	6	13	7	1	6	3	1	8	43	8	112	5	27	59	0	3	2	34	34	61	44	2	14	37	1	12	32	4	17	1	22	6	47	9	31	15	6
K01750	0	1	2	1	4	0	1	0	0	0	0	0	0	0	0	0	0	0	0	0	1	0	0	0	0	0	0	0	0	0	0	0	0	0	0	0	0	0	1	0	1	0	0	0	0	0	0	0	0
K01751	3	21	51	70	26	0	7	14	2	0	1	0	0	5	6	1	3	0	1	3	43	0	12	2	6	22	0	0	2	6	32	53	42	2	1	27	0	0	27	2	4	0	20	1	15	8	26	14	6
K01752	15	48	72	78	90	0	8	14	2	0	1	2	7	17	6	1	8	0	1	3	45	13	183	2	35	77	0	2	2	3	32	55	42	2	1	28	0	0	27	2	5	0	20	1	38	8	27	15	6
K01753	0	5	5	1	12	0	0	0	0	0	0	0	0	0	0	0	0	0	0	0	0	1	0	0	0	0	0	0	0	0	0	2	0	0	0	0	0	0	0	0	0	0	0	0	0	0	0	0	0
K01754	8	26	57	73	49	0	11	17	2	0	1	1	6	12	6	1	6	0	1	3	44	5	98	2	18	49	0	3	2	25	33	58	44	2	1	28	1	4	27	4	14	0	20	6	26	9	26	15	6
K01755	3	17	49	70	17	0	10	17	2	0	1	0	2	6	6	1	4	3	1	3	43	0	12	2	16	23	0	2	2	30	33	55	44	2	1	27	1	4	27	4	14	0	21	6	15	9	26	15	6
K01756	653	30	128	132	42	542	379	44	432	2598	232	452	33	28	34	331	140	4	454	44	113	16	268	10	76	189	90	9	116	1375	419	577	589	499	578	960	799	1321	510	126	180	192	804	538	408	429	218	165	157
K01758	0	0	0	0	1	0	0	4	0	0	0	0	2	0	0	0	0	0	0	0	0	0	0	0	0	0	0	1	0	21	1	0	0	0	0	0	0	4	0	2	10	0	0	6	0	0	0	0	0
K01759	13	45	71	77	84	0	8	18	2	0	1	2	9	18	6	1	8	0	1	3	44	11	183	2	38	76	0	3	2	30	33	55	44	2	1	28	1	4	27	3	16	0	20	6	38	8	26	15	6
K01760	6	14	11	4	34	0	1	0	0	0	0	1	4	6	0	0	2	0	0	0	1	5	85	0	9	27	0	1	0	6	0	0	0	0	0	1	0	0	0	0	2	0	0	0	11	0	0	0	0
K01761	3	17	48	70	15	0	7	14	2	0	1	0	0	5	6	1	3	0	1	3	42	0	12	2	6	22	0	0	2	2	32	53	42	2	1	27	0	0	27	2	2	0	20	1	15	8	26	14	6
K01766	5	14	11	4	33	0	1	0	0	0	0	1	4	6	0	0	2	0	0	0	1	5	85	0	8	27	0	0	0	0	0	0	0	0	0	1	0	0	0	0	1	0	0	0	11	0	0	0	0
K01768	0	0	0	0	5	0	3	14	0	0	0	0	8	2	0	0	0	6	0	0	3	0	0	0	8	2	0	4	0	87	4	4	5	0	0	0	2	18	0	7	41	0	1	22	0	1	0	1	0
K01770	8	26	56	73	40	0	7	17	2	0	1	1	6	12	6	1	6	0	1	3	43	5	98	2	24	49	0	1	2	24	33	55	44	2	1	28	1	4	27	3	13	0	20	6	26	8	26	14	6
K01772	43	14	12	45	47	0	7	7	0	0	0	1	8	10	1	0	2	3	0	5	1	9	99	3	19	38	0	3	0	55	3	9	5	0	14	10	2	16	5	4	24	1	2	11	32	2	5	3	0
K01775	9	31	60	76	61	0	11	18	2	0	1	2	9	14	6	1	8	3	1	3	44	10	98	2	26	50	0	2	2	25	33	55	45	2	1	28	1	4	27	4	14	0	21	6	37	9	26	15	6
K01776	8	23	53	74	30	0	11	17	2	0	1	1	6	12	6	1	6	3	1	3	43	5	98	2	25	49	0	1	2	25	33	55	44	2	1	28	1	4	28	4	13	0	21	6	26	9	26	15	6
K01777	0	0	0	0	1	0	0	0	0	0	0	0	0	0	0	0	0	0	0	0	0	0	0	0	0	0	0	0	0	0	0	0	0	0	0	0	0	0	0	0	0	0	0	0	0	0	0	0	0
K01778	8	26	56	73	48	0	11	17	2	0	1	1	6	12	6	1	6	3	1	3	43	5	98	2	24	49	0	2	2	30	33	55	44	2	1	28	1	4	27	4	15	0	20	6	26	9	26	15	6
K01779	8	26	54	71	34	0	7	14	2	0	1	0	0	9	6	1	3	0	1	3	43	5	98	2	15	49	0	0	2	6	32	55	42	2	1	28	0	0	27	2	4	0	20	1	16	8	26	14	6
K01782	14	35	32	11	93	0	5	0	0	0	0	4	11	19	0	0	7	3	0	0	3	11	256	1	29	79	0	4	0	1	0	9	0	0	0	2	1	0	0	1	5	0	1	0	34	1	1	2	0
K01783	660	52	177	201	67	542	385	58	433	2598	234	452	33	38	40	332	143	4	455	47	156	16	366	12	88	237	90	10	118	1376	451	630	630	500	578	987	799	1321	535	128	183	192	823	539	424	437	244	179	163
K01784	17	49	107	145	70	0	17	38	3	0	3	3	13	25	12	2	12	6	1	7	87	11	195	4	51	99	0	4	4	88	67	111	91	3	2	56	2	14	53	9	40	0	41	18	51	17	52	30	12
K01785	8	22	50	72	28	0	7	14	2	0	1	1	4	11	6	1	6	0	1	3	43	5	98	2	33	49	0	1	2	3	32	55	42	2	1	28	0	0	26	2	4	0	20	1	26	8	26	14	6
K01786	3	12	42	68	4	0	6	14	2	0	1	0	0	5	6	1	3	0	1	3	42	0	12	2	6	22	0	0	2	1	32	53	42	2	1	27	0	0	26	2	2	0	20	1	15	8	26	13	6
K01787	0	0	0	0	0	0	0	0	0	0	0	0	0	0	0	0	0	0	0	0	0	0	0	0	5	0	0	0	0	0	0	0	0	0	0	0	0	0	0	0	0	0	0	0	0	0	0	0	0
K01788	7	14	43	69	6	0	6	17	2	0	1	0	2	10	6	1	3	0	1	3	42	0	98	2	15	48	0	1	2	24	33	53	44	2	1	28	0	4	26	3	13	0	20	6	15	8	26	13	6
K01790	10	36	99	142	37	0	17	35	3	0	2	1	8	18	12	1	9	0	1	6	85	1	110	4	32	71	0	2	4	47	66	109	86	3	2	55	1	9	54	7	26	0	40	13	41	17	52	28	12
K01791	0	5	6	1	20	0	0	4	0	0	0	0	2	1	0	0	0	6	0	0	0	1	0	0	11	0	0	0	0	24	1	0	3	0	0	0	0	4	1	2	10	0	1	6	0	0	0	1	0
K01792	5	14	12	4	33	0	1	0	0	0	0	1	4	6	0	0	2	0	0	0	1	5	85	0	11	27	0	1	0	0	0	2	0	0	0	1	0	0	0	0	1	0	0	0	11	0	0	0	0
K01795	1	17	16	5	48	0	1	4	0	0	0	1	9	4	0	0	5	6	0	0	2	5	1	0	6	2	0	2	0	21	1	3	0	0	0	0	1	4	0	2	11	0	0	6	22	0	0	2	0
K01796	0	0	0	0	0	0	0	0	0	0	0	1	0	0	0	0	0	0	0	0	0	0	0	0	0	0	0	0	0	0	0	0	0	0	0	0	0	0	0	0	0	0	0	0	0	0	0	0	0
K01797	0	0	0	0	0	0	0	0	0	0	0	0	0	0	0	0	0	0	0	0	0	0	0	0	0	0	0	0	0	0	0	0	0	0	0	0	0	0	0	0	0	0	0	0	0	0	0	0	0
K01799	0	9	9	1	22	0	1	0	0	0	0	0	0	0	0	0	0	0	0	0	0	0	0	0	0	0	0	0	0	5	0	0	0	0	0	0	0	0	1	0	2	0	0	0	0	0	0	1	0
K01800	5	18	15	4	44	0	1	0	0	0	0	1	4	7	0	0	2	0	0	0	1	5	85	0	8	27	0	1	0	0	0	2	0	0	0	1	0	0	0	0	2	0	0	0	11	0	0	1	0
K01802	8	26	55	73	42	0	11	24	2	0	1	1	10	14	6	1	6	0	1	3	44	5	98	2	25	50	0	4	2	75	35	54	49	2	1	28	2	14	27	7	35	0	20	17	26	9	26	15	6
K01803	653	34	131	132	53	542	379	44	432	2598	232	452	33	28	34	331	140	4	454	44	113	16	268	10	76	189	90	9	116	1375	419	577	589	499	578	960	799	1321	510	126	181	192	805	538	408	429	218	165	157
K01804	0	0	0	0	0	0	0	0	0	0	0	0	0	0	0	0	0	0	0	0	0	0	0	0	1	0	0	0	0	0	0	0	0	0	0	0	0	0	0	0	0	0	0	0	0	0	0	0	0
K01805	3	12	42	68	4	0	7	14	2	0	1	0	0	5	6	1	3	0	1	3	43	0	12	2	12	22	0	1	2	1	32	53	42	2	1	27	0	0	26	2	2	0	20	1	15	8	26	13	6
K01807	5	18	16	4	45	0	1	4	0	0	0	1	6	7	0	0	2	0	0	0	1	5	85	0	10	27	0	2	0	23	1	3	3	0	0	1	1	4	0	2	11	0	0	6	12	0	0	0	0
K01808	650	32	161	196	30	542	384	54	433	2598	233	451	27	26	40	331	141	4	455	47	155	11	195	12	73	184	90	8	118	1353	450	627	628	500	578	986	798	1316	535	127	172	192	824	534	412	437	244	178	163
K01809	624	59	181	162	81	542	383	61	433	2598	234	452	35	37	39	332	143	4	455	42	156	21	352	10	82	230	90	9	118	1394	451	625	633	500	565	979	799	1318	531	129	191	191	822	545	403	436	239	178	163
K01810	615	34	131	91	51	542	382	44	432	2598	232	452	33	27	33	331	140	4	454	39	113	14	254	7	66	179	90	8	116	1376	418	571	589	499	565	951	799	1314	505	126	180	191	804	538	387	430	213	165	157
K01811	0	0	0	0	0	0	0	0	0	0	0	0	0	0	0	0	0	0	0	0	0	0	0	0	9	0	0	1	0	0	0	0	0	0	0	0	0	0	0	0	0	0	0	0	0	0	0	0	0
K01812	4	2	0	0	1	0	0	0	0	0	0	0	0	4	0	0	0	0	0	0	0	0	85	0	13	26	0	1	0	0	0	0	0	0	0	1	0	0	0	0	1	0	0	0	0	0	0	0	0
K01813	0	0	0	0	0	0	0	0	0	0	0	0	0	0	0	0	0	0	0	0	0	0	0	0	1	0	0	0	0	0	0	0	0	0	0	0	0	0	0	0	0	0	0	0	0	0	0	0	0
K01814	8	26	56	73	40	0	11	17	2	0	1	1	6	12	6	1	6	3	1	3	44	5	98	2	25	49	0	2	2	30	33	55	44	2	1	28	1	4	27	4	15	0	20	6	26	9	26	15	6
K01815	3	13	45	71	9	0	6	14	2	0	1	1	4	7	6	1	6	0	1	3	43	1	13	2	12	22	0	1	2	2	32	53	42	2	1	27	0	0	27	2	2	0	20	1	25	8	26	14	6
K01816	0	5	4	0	11	0	1	0	0	0	0	0	0	0	0	0	0	0	0	0	0	0	0	0	3	0	0	0	0	0	0	2	0	0	0	0	0	0	0	0	1	0	0	0	0	0	0	0	0
K01817	3	12	44	69	6	0	10	17	2	0	1	0	2	6	6	1	4	3	1	3	43	0	12	2	14	22	0	2	2	30	33	55	44	2	1	27	1	4	27	4	14	0	20	6	15	9	26	15	6
K01818	0	0	0	0	0	0	0	0	0	0	0	0	0	0	0	0	0	0	0	0	0	0	0	0	1	0	0	0	0	0	0	0	0	0	0	0	0	0	0	0	0	0	0	0	0	0	0	0	0
K01819	3	12	42	68	4	0	6	14	2	0	1	0	0	5	6	1	3	0	1	3	42	0	12	2	6	22	0	0	2	1	32	53	42	2	1	27	0	0	26	2	2	0	20	1	15	8	26	13	6
K01820	0	0	0	0	0	0	0	0	0	0	0	0	0	0	0	0	0	0	0	0	0	0	0	0	2	0	0	0	0	0	0	0	0	0	0	0	0	0	0	0	0	0	0	0	0	0	0	0	0
K01821	0	0	0	0	1	0	0	0	0	0	0	0	0	0	0	0	1	0	0	0	0	0	0	0	0	0	0	0	0	0	0	2	0	0	0	0	0	0	0	1	0	0	1	0	0	0	0	1	0
K01822	0	0	0	0	1	0	0	4	0	0	0	0	2	0	0	0	0	0	0	0	0	0	0	0	3	0	0	0	0	21	1	0	0	0	0	0	0	4	0	2	10	0	0	6	0	0	0	0	0
K01823	0	1	1	2	14	0	0	4	0	0	0	1	6	2	0	0	2	0	0	0	1	1	0	0	0	1	0	1	0	24	1	0	3	0	0	0	0	4	0	2	10	0	0	6	10	0	0	0	0
K01825	20	56	49	15	136	0	2	0	0	0	0	5	15	25	0	0	9	0	0	0	3	20	342	1	33	107	0	1	0	1	0	9	0	0	0	3	0	0	0	0	5	0	0	0	45	0	1	2	0
K01826	5	18	15	4	44	0	1	0	0	0	0	1	4	6	0	0	2	0	0	0	1	5	85	0	8	27	0	0	0	0	0	2	0	0	0	1	0	0	0	0	2	0	0	0	11	0	0	1	0
K01834	661	75	264	338	81	542	402	96	436	2598	236	452	39	45	51	333	150	10	456	53	241	17	305	15	108	257	90	13	122	1446	518	741	721	504	580	1041	801	1334	587	136	218	192	864	557	453	454	296	205	175
K01835	8	26	54	72	39	0	7	17	2	0	1	1	6	12	6	1	6	0	1	3	43	5	98	2	14	49	0	1	2	24	33	55	44	2	1	28	1	4	26	3	13	0	20	6	26	8	26	14	6
K01838	0	0	0	0	1	0	0	4	0	0	0	0	2	1	0	0	0	0	0	0	0	0	0	0	0	0	0	0	0	22	1	0	0	0	0	0	0	4	0	2	10	0	0	6	0	0	0	0	0
K01839	8	26	55	73	38	0	7	14	2	0	1	1	4	11	6	1	6	0	1	3	43	5	98	2	15	49	0	0	2	2	32	55	42	2	1	28	0	0	27	2	4	0	20	1	26	8	26	14	6
K01840	658	57	150	136	116	542	382	48	432	2598	232	453	38	35	34	331	142	7	454	44	114	22	354	11	91	217	90	11	116	1398	420	580	591	499	578	960	800	1326	510	128	192	192	805	544	420	430	218	166	157
K01843	3	13	46	70	5	0	6	14	2	0	1	0	0	5	6	1	3	0	1	3	42	0	12	2	10	22	0	0	2	1	32	55	42	2	1	27	0	0	28	2	2	0	21	1	15	8	26	14	6
K01844	0	0	0	0	0	0	0	0	0	0	0	0	0	0	0	0	0	0	0	0	0	0	0	0	1	0	0	0	0	0	0	0	0	0	0	0	0	0	0	0	0	0	0	0	0	0	0	0	0
K01845	8	27	58	74	41	0	11	17	2	0	1	1	6	12	6	1	6	3	1	3	43	5	98	2	18	49	0	1	2	25	33	58	44	2	1	28	1	4	28	4	14	0	21	6	26	9	26	16	6
K01846	3	14	47	71	5	0	10	14	2	0	1	0	0	5	6	1	3	0	1	3	42	0	12	2	9	22	0	0	2	1	32	53	42	2	1	28	0	0	29	2	2	0	20	1	15	9	26	14	6
K01847	1	0	0	0	1	0	0	0	0	0	0	0	0	0	0	0	0	0	0	0	0	0	0	0	15	0	0	1	0	2	0	0	0	0	0	0	0	0	0	0	0	0	0	0	0	0	0	0	0
K01848	0	1	2	1	0	0	0	0	0	0	0	0	0	0	0	0	0	0	0	0	0	0	0	0	0	0	0	0	0	0	0	0	0	0	0	0	0	0	1	0	0	0	0	0	0	0	0	0	0
K01849	0	1	2	1	0	0	0	0	0	0	0	0	0	0	0	0	0	0	0	0	0	0	0	0	0	0	0	0	0	0	0	0	0	0	0	0	0	0	1	0	0	0	0	0	0	0	0	0	0
K01850	0	0	0	0	0	0	0	0	0	0	0	0	0	0	0	0	0	0	0	0	0	0	0	0	4	0	0	0	0	5	0	0	0	0	0	0	0	0	0	0	1	0	0	0	0	0	0	0	0
K01854	0	0	0	0	0	0	0	0	0	0	0	0	0	0	0	0	0	0	0	0	0	0	0	0	4	0	0	0	0	0	0	0	0	0	0	0	0	0	0	0	0	0	0	0	0	0	0	0	0
K01856	0	0	0	0	0	0	0	0	0	0	0	0	0	0	0	0	0	0	0	0	0	0	0	0	0	0	0	0	0	0	0	0	0	0	0	0	0	0	0	0	0	0	0	0	0	0	0	0	0
K01857	0	0	0	0	0	0	0	0	0	0	0	0	0	0	0	0	0	0	0	0	0	0	0	0	0	0	0	0	0	0	0	0	0	0	0	0	0	0	0	0	0	0	0	0	0	0	0	0	0
K01858	0	0	0	0	0	0	0	0	0	0	0	0	0	0	0	0	0	3	0	0	0	0	0	0	1	0	0	0	0	0	0	0	0	0	0	0	0	0	0	0	0	0	0	0	0	0	0	0	0
K01866	654	38	134	132	69	542	379	44	432	2598	232	452	33	28	34	331	140	4	454	44	114	20	268	11	77	190	90	9	116	1375	419	577	589	499	578	960	799	1321	510	126	181	192	805	538	409	429	218	165	157
K01867	654	43	138	135	83	542	379	44	432	2598	232	453	36	30	34	331	142	4	454	44	114	21	268	11	77	190	90	9	116	1375	419	577	589	499	578	960	799	1321	510	126	181	192	805	538	420	429	218	165	157
K01868	653	31	129	133	55	542	379	44	432	2598	232	453	36	30	34	331	142	4	454	44	114	17	268	10	76	189	90	9	116	1375	419	577	589	499	578	960	799	1321	510	126	180	192	805	538	419	429	218	165	157
K01869	653	34	131	132	61	542	379	44	432	2598	232	452	33	28	34	331	140	4	454	44	113	16	268	10	76	189	90	9	116	1375	419	577	589	499	578	960	799	1321	510	126	181	192	805	538	408	429	218	165	157
K01870	653	34	131	132	61	542	379	44	432	2598	232	452	33	28	34	331	140	4	454	44	113	16	268	10	76	189	90	9	116	1375	419	577	589	499	578	960	799	1321	510	126	181	192	805	538	408	429	218	165	157
K01872	653	34	131	132	61	542	379	44	432	2598	232	452	33	28	34	331	140	4	454	44	113	16	268	10	76	189	90	9	116	1375	419	577	589	499	578	960	799	1321	510	126	181	192	805	538	408	429	218	165	157
K01873	653	34	131	132	61	542	379	44	432	2598	232	452	33	28	34	331	140	4	454	44	113	16	268	10	76	189	90	9	116	1375	419	577	589	499	578	960	799	1321	510	126	181	192	805	538	408	429	218	165	157
K01874	653	34	131	132	61	542	379	44	432	2598	232	452	33	28	34	331	140	4	454	44	113	16	268	10	76	189	90	9	116	1375	419	577	589	499	578	960	799	1321	510	126	181	192	805	538	408	429	218	165	157
K01875	653	34	131	132	61	542	379	44	432	2598	232	452	33	28	34	331	140	4	454	44	113	16	268	10	76	189	90	9	116	1375	419	577	589	499	578	960	799	1321	510	126	181	192	805	538	408	429	218	165	157
K01876	653	34	131	132	61	542	379	44	432	2598	232	452	33	28	34	331	140	4	454	44	113	16	268	10	76	189	90	9	116	1375	419	577	589	499	578	960	799	1321	510	126	181	192	805	538	408	429	218	165	157
K01878	46	26	56	114	49	0	11	17	2	0	1	1	6	13	7	1	6	3	1	8	43	8	112	5	24	59	0	3	2	33	34	61	44	2	14	37	1	12	32	4	17	1	21	6	47	9	31	15	6
K01879	46	26	56	114	49	0	11	17	2	0	1	1	6	13	7	1	6	3	1	8	43	8	112	5	24	59	0	3	2	33	34	61	44	2	14	37	1	12	32	4	17	1	22	6	47	9	31	15	6
K01880	607	8	76	18	11	542	368	26	430	2598	231	451	27	15	27	330	134	1	454	36	70	8	156	6	51	130	90	6	114	1342	384	516	545	498	564	923	798	1310	478	122	164	190	783	532	362	420	186	150	152
K01881	653	34	131	132	61	542	379	44	432	2598	232	452	33	28	34	331	140	4	454	44	113	16	268	10	76	189	90	9	116	1375	419	577	589	499	578	960	799	1321	510	126	181	192	805	538	408	429	218	165	157
K01883	653	35	131	132	61	542	379	44	432	2598	232	452	33	28	34	331	140	4	454	44	113	16	268	10	76	189	90	9	116	1375	419	577	589	499	578	960	799	1321	510	126	181	192	805	538	408	429	218	165	157
K01885	691	34	130	173	71	542	382	44	432	2598	232	452	33	30	35	331	140	4	454	49	114	20	282	13	86	199	90	11	116	1379	420	583	588	499	591	969	799	1328	515	127	183	193	806	538	429	430	223	167	157
K01886	5	14	12	4	34	0	4	0	0	0	0	1	4	6	0	0	2	0	0	0	1	5	85	0	18	27	0	1	0	1	0	2	0	0	0	1	0	0	0	0	1	0	1	0	11	1	0	0	0
K01887	653	34	131	132	61	542	379	44	432	2598	232	452	33	28	34	331	140	4	454	44	113	16	268	10	76	189	90	9	116	1375	419	577	589	499	578	960	799	1321	510	126	181	192	805	538	408	429	218	165	157
K01889	653	34	131	132	61	542	379	44	432	2598	232	452	33	28	34	331	140	4	454	44	113	16	268	10	76	189	90	9	116	1375	419	577	589	499	578	960	799	1321	510	126	181	192	805	538	408	429	218	165	157
K01890	653	30	128	132	50	542	379	44	432	2598	232	452	33	28	34	331	140	4	454	44	113	16	268	10	76	189	90	9	116	1375	419	577	589	499	578	960	799	1321	510	126	180	192	805	538	408	429	218	165	157
K01892	653	34	131	132	61	542	379	44	432	2598	232	452	33	28	34	331	140	4	454	44	113	16	268	10	76	189	90	9	116	1375	419	577	589	499	578	960	799	1321	510	126	181	192	805	538	408	429	218	165	157
K01893	615	34	131	91	50	542	375	44	432	2598	232	452	33	27	33	331	140	1	454	39	113	13	254	7	66	179	90	8	116	1366	418	571	589	499	564	951	799	1314	505	126	177	191	803	538	387	428	213	164	157
K01894	5	14	12	4	34	0	1	0	0	0	0	1	4	6	0	0	2	0	0	0	1	5	85	0	11	27	0	1	0	0	0	2	0	0	0	1	0	0	0	0	1	0	0	0	11	0	0	0	0
K01895	5	14	12	4	36	0	4	4	0	0	0	2	6	7	0	0	4	6	0	0	2	5	85	0	15	27	0	2	0	29	1	5	3	0	0	1	1	4	0	2	13	0	1	6	11	1	0	0	0
K01897	17	61	118	147	99	0	18	35	3	0	3	2	11	24	12	2	12	3	1	7	88	14	196	4	48	100	0	3	4	53	66	113	86	3	2	56	2	9	53	7	29	0	40	13	53	17	53	30	12
K01902	43	14	12	45	45	0	4	0	0	0	0	1	4	7	1	0	3	0	0	5	1	8	99	3	22	37	0	2	0	12	1	8	3	0	13	10	0	7	5	0	4	1	1	0	32	1	5	0	0
K01903	43	14	12	45	45	0	4	0	0	0	0	1	4	7	1	0	3	0	0	5	1	8	99	3	22	37	0	2	0	12	1	8	3	0	13	10	0	7	5	0	4	1	1	0	32	1	5	0	0
K01906	0	0	0	0	0	0	0	0	0	0	0	0	0	0	0	0	0	3	0	0	0	0	0	0	0	0	0	0	0	0	0	0	0	0	0	0	0	0	0	0	0	0	0	0	0	0	0	0	0
K01907	5	14	11	4	33	0	1	0	0	0	0	1	4	6	0	0	3	0	0	0	1	5	85	0	8	27	0	1	0	0	0	2	0	0	0	1	0	0	0	0	1	0	0	0	11	0	0	0	0
K01908	5	14	12	4	34	0	0	0	0	0	0	1	4	6	0	0	2	0	0	0	1	5	85	0	8	27	0	1	0	5	0	0	0	0	0	1	0	0	0	0	2	0	0	0	11	0	0	0	0
K01910	0	1	3	1	0	0	0	0	0	0	0	0	0	0	0	0	0	0	0	0	0	0	0	0	0	0	0	0	0	0	0	0	0	0	0	0	0	0	1	0	0	0	0	0	0	0	0	0	0
K01911	5	14	11	4	35	0	0	4	0	0	0	1	6	7	0	0	2	0	0	0	1	5	85	0	15	27	0	1	0	24	1	0	3	0	0	1	1	4	0	2	11	0	0	6	11	0	0	0	0
K01912	0	0	1	0	1	0	0	0	0	0	0	0	0	0	0	0	1	6	0	0	0	0	0	0	12	0	0	0	0	1	0	0	0	0	0	0	0	0	0	1	1	0	1	0	0	0	0	1	0
K01914	3	12	42	68	4	0	6	14	2	0	1	0	0	5	6	1	3	0	1	3	42	0	12	2	13	22	0	0	2	1	32	53	42	2	1	27	0	0	26	2	2	0	20	1	15	8	26	13	6
K01915	47	27	56	114	54	0	12	21	2	0	1	1	8	14	7	1	7	3	1	8	45	9	112	5	45	60	0	6	2	68	35	64	47	2	14	37	1	16	32	6	30	1	22	12	47	9	31	15	6
K01916	653	34	131	132	51	542	379	40	432	2598	232	452	31	28	34	331	140	1	454	44	113	16	268	10	66	189	90	8	116	1352	418	575	586	499	578	960	798	1316	510	125	170	192	803	533	408	429	218	165	157
K01917	0	0	0	0	0	0	3	0	0	0	0	0	0	0	0	0	0	0	0	0	0	0	0	0	0	0	0	0	0	0	0	0	0	0	0	0	0	0	0	1	0	0	0	0	0	1	0	1	0
K01918	5	15	14	5	35	0	4	0	0	0	0	1	4	6	0	0	3	3	0	0	1	5	85	0	17	27	0	1	0	6	0	2	0	0	0	1	0	0	1	1	2	0	1	0	11	1	0	2	0
K01919	43	15	14	46	36	0	1	0	0	0	0	1	4	8	1	0	2	0	0	5	1	8	99	3	19	37	0	2	0	9	1	8	0	0	13	10	0	7	6	0	4	1	0	0	32	0	5	1	0
K01920	48	28	22	49	70	0	1	4	0	0	0	2	9	14	1	0	5	0	0	5	2	12	185	4	27	64	0	3	0	32	2	9	2	0	13	10	1	12	5	2	15	1	0	6	44	0	5	1	0
K01921	8	27	57	75	52	0	11	18	2	0	1	2	9	14	6	1	8	3	1	3	44	6	98	2	25	49	0	2	2	30	33	55	44	2	1	28	1	4	27	4	15	0	21	6	36	9	26	15	6
K01922	0	0	0	0	0	0	0	0	0	0	0	0	0	0	0	0	0	0	0	0	0	0	0	0	2	0	0	0	0	0	0	0	0	0	0	0	0	0	0	0	0	0	0	0	0	0	0	0	0
K01923	46	26	56	114	50	0	11	17	2	0	1	1	6	13	7	1	6	3	1	8	43	8	112	5	32	59	0	3	2	34	34	61	44	2	14	37	1	12	32	4	17	1	22	6	47	9	31	15	6
K01924	46	26	56	114	50	0	11	17	2	0	1	1	6	13	7	1	6	3	1	8	43	8	112	5	32	59	0	3	2	34	34	61	44	2	14	37	1	12	32	4	17	1	22	6	47	9	31	15	6
K01925	46	26	56	114	50	0	11	17	2	0	1	1	6	13	7	1	6	3	1	8	43	8	112	5	35	59	0	3	2	34	34	61	44	2	14	37	1	12	32	4	17	1	22	6	47	9	31	15	6
K01926	3	12	44	69	4	0	6	14	2	0	1	0	0	5	6	1	4	0	1	3	42	0	12	2	16	22	0	0	2	1	32	53	42	2	1	27	0	0	27	2	2	0	20	1	15	8	26	14	6
K01928	46	31	59	114	60	0	11	17	2	0	1	1	6	13	7	1	6	3	1	8	43	8	112	5	35	59	0	3	2	34	34	61	44	2	14	37	1	12	32	4	17	1	22	6	47	9	31	16	6
K01929	46	26	56	114	50	0	11	17	2	0	1	1	6	13	7	1	6	3	1	8	43	8	112	5	35	59	0	3	2	34	34	61	44	2	14	37	1	12	32	4	17	1	22	6	47	9	31	15	6
K01933	46	26	56	114	42	0	11	17	2	0	1	1	6	13	7	1	6	3	1	8	43	8	112	5	35	59	0	3	2	34	34	61	44	2	14	37	1	12	32	4	17	1	21	6	47	9	31	15	6
K01934	653	34	131	132	61	542	379	44	432	2598	232	452	33	28	34	331	140	4	454	44	113	16	268	10	74	189	90	9	116	1380	419	577	588	499	578	960	799	1321	510	126	182	192	805	538	408	429	218	165	157
K01935	43	14	12	45	37	0	4	4	0	0	0	1	6	8	1	0	3	3	0	5	1	8	99	3	26	37	0	3	0	28	2	9	3	0	13	10	1	12	5	2	13	1	1	6	32	1	5	2	0
K01937	653	34	131	132	61	542	379	44	432	2598	232	452	33	28	34	331	140	4	454	44	113	16	268	10	76	189	90	9	116	1375	419	577	589	499	578	960	799	1321	510	126	181	192	804	538	408	429	218	165	157
K01938	8	26	55	73	38	0	7	14	2	0	1	1	4	11	6	1	6	3	1	3	43	5	98	2	18	49	0	0	2	7	32	53	42	2	1	28	0	0	27	2	4	0	20	1	26	8	26	14	6
K01939	658	49	142	135	85	542	379	44	432	2598	232	453	36	34	34	331	142	4	454	44	114	21	354	11	84	216	90	10	116	1375	419	577	589	499	578	960	799	1321	510	126	182	192	804	538	420	429	218	166	157
K01940	8	22	52	73	29	0	11	17	2	0	1	1	6	12	6	1	6	3	1	3	43	5	98	2	24	49	0	2	2	30	33	55	44	2	1	28	1	4	27	4	14	0	20	6	26	9	26	15	6
K01941	0	0	0	0	0	0	0	0	0	0	0	0	0	0	0	0	0	0	0	0	0	0	0	0	2	0	0	0	0	0	0	0	0	0	0	0	0	0	0	1	0	0	0	0	0	0	0	1	0
K01945	46	26	56	114	42	0	11	17	2	0	1	1	6	13	7	1	6	3	1	8	43	8	112	5	35	59	0	3	2	34	34	61	44	2	14	37	1	12	32	4	17	1	21	6	47	9	31	15	6
K01950	0	0	0	0	1	0	0	4	0	0	0	0	2	0	0	0	0	3	0	0	0	0	0	0	11	0	0	1	0	22	1	3	2	0	0	0	0	4	0	2	10	0	0	6	0	0	0	0	0
K01951	653	35	132	132	55	542	379	47	432	2598	232	453	35	29	34	331	140	4	454	44	114	16	268	10	77	190	90	11	116	1396	420	580	589	499	578	960	799	1326	510	128	191	192	804	544	408	429	218	165	157
K01952	46	26	56	114	44	0	17	24	2	0	1	1	10	15	7	1	7	6	1	8	44	9	112	5	37	60	0	5	2	89	36	62	50	2	15	37	3	20	32	8	39	1	23	17	47	11	31	18	6
K01953	8	26	57	73	40	0	14	21	2	0	1	1	8	13	6	1	6	6	1	3	43	6	98	2	25	50	0	4	2	46	34	60	44	2	2	28	2	9	27	6	24	0	21	12	26	10	26	17	6
K01955	46	27	58	115	42	0	11	17	2	0	1	1	6	13	7	1	6	3	1	8	43	8	112	5	40	59	0	3	2	34	34	61	44	2	14	37	1	12	33	4	17	1	21	6	47	9	31	16	6
K01956	46	27	58	115	42	0	11	17	2	0	1	1	6	13	7	1	6	3	1	8	43	8	112	5	36	59	0	3	2	34	34	61	44	2	14	37	1	12	33	4	17	1	21	6	47	9	31	16	6
K01958	0	1	2	1	1	0	0	0	0	0	0	0	0	0	0	0	0	0	0	0	0	0	0	0	3	0	0	0	0	0	0	0	0	0	0	0	0	0	1	0	0	0	0	0	0	0	0	0	0
K01959	0	0	0	0	0	0	4	0	0	0	0	0	0	0	0	0	0	3	0	0	0	0	0	0	0	0	0	0	0	0	0	0	0	0	0	0	0	0	0	1	0	0	0	0	0	1	0	1	0
K01960	0	0	0	0	0	0	4	0	0	0	0	0	0	0	0	0	0	3	0	0	0	0	0	0	7	0	0	0	0	0	0	0	0	0	0	0	0	0	0	1	0	0	1	0	0	1	0	1	0
K01961	17	53	113	148	83	0	18	35	3	0	3	3	15	26	12	2	15	6	1	7	88	11	195	4	40	99	0	4	4	60	66	111	89	3	2	56	2	9	53	8	29	0	40	13	62	17	52	31	12
K01962	8	26	56	73	39	0	11	17	2	0	1	1	6	12	6	1	6	3	1	3	43	5	98	2	17	49	0	2	2	30	33	55	44	2	1	28	1	4	27	4	15	0	20	6	26	9	26	15	6
K01963	13	35	61	74	57	0	11	17	2	0	1	1	6	17	6	1	6	3	1	3	44	9	183	2	26	76	0	2	2	30	33	55	44	2	1	28	1	4	27	4	16	0	20	6	26	9	26	16	6
K01965	38	0	0	41	10	0	0	0	0	0	0	0	0	1	1	0	0	0	0	5	0	3	14	3	10	10	0	2	0	4	1	6	0	0	13	9	0	7	5	0	2	1	1	0	21	0	5	0	0
K01966	38	0	0	41	10	0	0	0	0	0	0	0	0	1	1	0	0	0	0	5	0	3	14	3	11	10	0	2	0	4	1	6	0	0	13	9	0	7	5	0	2	1	1	0	21	0	5	0	0
K01968	0	0	1	0	1	0	0	0	0	0	0	0	0	0	0	0	0	0	0	0	0	0	0	0	0	0	0	1	0	0	0	2	0	0	0	0	0	0	0	0	1	0	0	0	0	0	0	0	0
K01969	0	1	3	2	6	0	0	0	0	0	0	1	4	2	0	0	2	0	0	0	1	1	0	0	0	0	0	1	0	0	0	2	0	0	0	0	0	0	0	0	1	0	0	0	11	0	0	0	0
K01970	0	0	0	0	0	0	0	0	0	0	0	0	0	0	0	0	0	0	0	0	0	0	0	0	0	0	0	0	0	1	0	0	0	0	0	0	0	0	0	0	0	0	0	0	0	0	0	0	0
K01971	5	14	13	4	33	0	1	0	0	0	0	1	4	7	0	0	3	3	0	0	1	5	85	0	13	27	0	3	0	1	0	0	0	0	0	1	0	0	0	0	1	0	0	0	11	0	0	0	0
K01972	653	34	131	132	61	542	379	44	432	2598	232	452	33	28	34	331	140	4	454	44	113	16	268	10	76	189	90	9	116	1375	419	577	589	499	578	960	799	1321	510	126	181	192	805	538	408	429	218	165	157
K01974	0	0	0	0	0	0	0	0	0	0	0	0	0	0	0	0	0	0	0	0	0	0	0	0	2	0	0	0	0	0	0	0	0	0	0	0	0	0	0	0	0	0	0	0	0	0	0	0	0
K01975	0	0	1	0	1	0	3	0	0	0	0	0	0	0	0	0	0	3	0	0	0	0	0	0	0	0	0	1	0	0	0	2	0	0	0	0	0	0	0	0	0	0	0	0	0	1	0	0	0
K01989	11	43	103	143	60	0	14	28	3	0	2	1	4	16	12	1	9	3	1	6	85	5	110	4	21	71	0	0	4	3	64	108	83	3	2	55	0	0	53	4	5	0	39	2	41	16	52	28	12
K01990	1228	66	290	245	74	1085	759	109	864	5195	466	903	66	54	72	663	282	11	909	81	268	21	435	16	146	355	181	18	235	2778	870	1196	1225	1000	1130	1927	1598	2637	1034	257	376	382	1626	1088	778	866	451	342	320
K01991	5	15	15	6	41	0	4	11	0	0	0	2	13	10	0	0	5	6	0	0	2	5	86	0	24	28	0	4	0	67	3	6	5	0	0	1	2	14	0	4	32	0	0	16	22	1	0	0	0
K01992	9	26	53	73	44	0	11	31	2	0	1	1	14	14	6	2	7	3	1	3	44	5	98	2	40	51	0	4	2	115	37	60	53	2	1	28	3	22	26	9	53	0	20	28	26	9	26	14	6
K01993	9	16	15	6	41	0	4	4	0	0	0	2	9	13	0	0	5	6	0	0	2	6	171	1	32	53	0	2	0	21	1	3	0	0	0	1	1	4	0	2	12	0	1	6	22	1	0	2	0
K01995	3	17	48	69	18	0	11	17	2	0	1	0	2	6	6	1	4	3	1	3	44	1	12	2	13	22	0	3	2	39	33	58	44	2	1	27	1	4	27	4	19	0	21	6	15	9	26	15	6
K01996	3	17	48	69	19	0	11	17	2	0	1	0	2	6	6	1	5	3	1	3	44	1	12	2	13	22	0	3	2	39	33	58	44	2	1	27	1	4	27	4	19	0	21	6	15	9	26	15	6
K01997	3	17	48	69	19	0	11	17	2	0	1	0	2	6	6	1	5	3	1	3	44	1	12	2	13	22	0	3	2	39	33	58	44	2	1	27	1	4	27	4	19	0	21	6	15	9	26	15	6
K01998	3	17	48	69	18	0	11	17	2	0	1	0	2	6	6	1	5	3	1	3	44	1	12	2	13	22	0	3	2	39	33	58	44	2	1	27	1	4	27	4	19	0	21	6	15	9	26	15	6
K01999	6	29	93	138	24	0	17	35	3	0	2	0	4	11	12	1	7	3	1	6	86	1	24	3	18	45	0	4	4	63	66	113	88	3	2	54	1	9	53	7	31	0	42	13	30	17	52	29	12
K02000	10	31	23	6	73	0	1	0	0	0	0	1	4	11	0	0	2	0	0	0	2	9	171	1	17	53	0	1	0	10	0	4	0	0	0	1	0	0	0	0	5	0	0	0	12	0	0	1	0
K02001	9	29	23	7	70	0	1	0	0	0	0	1	7	12	0	0	5	0	0	0	2	6	171	1	16	52	0	1	0	10	0	4	0	0	0	1	0	0	0	0	5	0	0	0	23	0	0	1	0
K02002	11	35	26	9	84	0	3	0	0	0	0	1	7	12	0	0	5	0	0	0	3	14	171	1	19	55	0	1	0	10	0	4	0	0	0	1	0	0	0	0	5	0	1	0	23	0	1	1	0
K02003	640	109	223	173	206	542	391	72	433	2598	234	455	52	58	39	332	150	11	455	42	159	37	608	11	144	311	90	14	118	1465	454	630	636	500	566	980	802	1332	530	135	227	191	827	561	437	438	240	182	163
K02004	640	115	230	176	222	542	391	76	433	2598	234	456	57	60	39	332	152	14	455	42	160	38	608	11	154	312	90	16	118	1484	455	633	636	500	566	981	802	1336	531	136	236	191	826	567	448	438	240	183	163
K02005	6	10	7	3	28	0	3	18	0	0	0	1	14	10	0	0	2	6	0	0	1	5	85	0	28	29	0	5	0	112	5	5	8	0	0	1	3	22	0	8	51	0	1	28	11	1	0	2	0
K02006	1224	54	247	177	67	1085	753	91	863	5195	464	903	64	49	66	662	278	5	908	77	226	21	423	14	107	332	181	15	233	2751	836	1139	1180	998	1129	1901	1598	2632	1008	254	363	381	1607	1082	764	858	425	329	315
K02007	0	0	0	0	1	0	3	4	0	0	0	0	2	0	0	0	0	3	0	0	0	0	0	0	1	0	0	0	0	22	1	0	2	0	0	0	1	4	0	2	10	0	1	6	0	1	0	1	0
K02008	614	34	130	91	51	542	375	47	432	2598	232	452	35	28	33	331	140	4	454	39	113	13	254	7	59	180	90	8	116	1387	419	570	592	499	565	951	799	1318	505	128	187	191	804	544	387	428	213	165	157
K02009	0	0	0	0	0	0	0	0	0	0	0	0	0	0	0	0	0	0	0	0	0	0	0	0	1	0	0	0	0	0	0	0	0	0	0	0	0	0	0	0	0	0	0	0	0	0	0	0	0
K02010	54	53	111	187	79	0	14	31	3	0	3	2	9	24	13	1	12	0	1	12	87	12	209	7	41	108	0	2	4	35	66	116	86	3	15	65	1	12	58	5	20	1	40	7	73	16	57	28	12
K02011	54	53	111	187	80	0	14	31	3	0	3	2	9	24	13	1	12	0	1	12	87	12	209	7	42	108	0	2	4	35	66	116	86	3	15	65	1	12	58	5	20	1	40	7	73	16	57	28	12
K02012	54	53	111	187	80	0	14	31	3	0	3	2	9	24	13	2	12	0	1	12	87	12	209	7	42	108	0	2	4	36	66	118	88	3	15	65	1	12	58	5	20	1	40	7	73	16	57	28	12
K02013	26	98	149	154	183	0	23	35	3	1	3	3	15	34	12	2	14	4	1	7	88	20	366	5	57	152	0	4	4	48	66	117	86	3	2	57	2	9	54	7	30	0	41	13	65	18	53	31	12
K02014	43	116	142	93	258	0	42	39	2	1	2	10	29	47	6	1	12	25	1	4	47	38	610	4	114	214	0	26	2	163	39	72	49	2	4	32	8	32	27	18	81	0	26	39	64	16	28	29	6
K02015	636	119	203	107	252	542	382	48	432	2598	233	455	46	50	33	332	147	5	454	39	117	36	596	9	105	288	90	11	116	1389	419	585	593	499	565	954	801	1318	506	128	194	191	805	544	424	429	214	168	157
K02016	24	81	102	84	169	0	16	28	2	0	2	3	19	30	6	2	11	6	1	4	45	20	354	3	51	131	0	6	2	91	36	66	51	2	1	30	3	18	28	8	48	0	23	23	50	10	27	17	6
K02017	5	15	14	5	34	0	4	0	0	0	0	1	4	6	0	0	3	0	0	0	1	5	85	0	11	27	0	1	0	0	0	2	0	0	0	1	0	0	1	1	1	0	1	0	11	1	0	2	0
K02018	8	26	57	73	39	0	11	17	2	0	1	1	6	12	6	1	6	0	1	3	43	5	98	2	18	49	0	2	2	24	33	55	44	2	2	28	1	4	27	5	14	0	21	6	26	9	26	17	6
K02019	0	1	1	2	4	0	4	0	0	0	0	1	4	2	0	0	2	3	0	0	0	1	0	0	4	0	0	0	0	0	0	0	0	0	0	0	0	0	0	1	0	0	1	0	10	1	0	1	0
K02020	8	26	56	73	39	0	11	17	2	0	1	2	6	12	6	1	6	3	1	3	43	5	98	2	18	49	0	2	2	24	33	55	44	2	2	28	1	4	27	5	14	0	21	6	26	9	26	17	6
K02021	0	0	1	0	0	0	0	0	0	0	0	0	0	0	0	0	0	0	0	0	0	0	0	0	0	0	0	0	0	0	0	0	0	0	0	0	0	0	0	0	0	0	0	0	0	0	0	0	0
K02022	52	39	33	52	105	0	4	7	0	0	0	3	15	22	1	0	7	0	0	5	3	14	270	4	34	90	0	4	0	50	3	9	5	0	13	11	1	16	5	3	26	1	2	11	54	1	6	2	0
K02023	610	19	85	20	40	542	369	30	430	2598	231	452	33	23	27	330	136	1	454	36	72	10	242	6	48	156	90	9	114	1378	386	523	547	498	564	924	799	1314	478	124	180	190	783	538	372	420	187	150	152
K02024	6	22	16	4	52	0	1	0	0	0	0	1	4	6	0	0	2	0	0	0	1	9	85	0	10	28	0	0	0	0	0	0	0	0	0	1	0	0	0	0	1	0	0	0	12	0	0	1	0
K02025	617	50	174	158	67	542	382	61	433	2598	233	452	35	33	39	331	145	1	455	42	157	14	266	9	87	202	90	9	118	1395	451	631	628	500	565	977	799	1318	529	129	194	191	823	545	402	436	239	177	163
K02026	617	50	174	158	67	542	382	61	433	2598	233	452	35	33	39	331	145	1	455	42	157	14	266	9	85	202	90	9	118	1397	451	631	630	500	565	977	799	1318	529	129	194	191	823	545	402	436	239	177	163
K02027	14	60	149	214	80	0	21	52	4	0	4	2	17	27	18	2	18	0	2	10	130	7	122	5	40	94	0	3	6	79	100	175	127	4	2	81	2	14	78	10	42	0	59	19	77	24	78	41	18
K02028	16	49	105	147	78	0	15	28	3	0	3	3	11	25	12	2	13	0	1	7	88	11	196	4	35	98	0	1	4	3	64	110	83	3	2	55	0	0	52	4	7	0	40	2	62	16	52	28	12
K02029	25	70	125	153	124	0	20	32	3	0	3	4	17	35	12	2	17	0	1	7	89	17	366	5	51	151	0	3	4	29	65	112	83	3	2	57	1	4	54	6	21	0	42	7	73	17	53	30	12
K02030	37	124	235	295	205	0	30	59	6	1	5	4	20	52	23	3	25	1	3	13	175	28	476	8	75	222	0	4	8	35	130	242	171	6	4	112	1	4	107	9	29	1	80	9	115	31	105	59	23
K02031	642	119	265	245	199	542	393	72	434	2598	235	455	47	62	44	333	156	5	456	46	202	36	620	12	111	331	90	10	120	1366	482	681	670	502	567	1008	800	1314	559	131	186	191	844	540	462	445	266	196	169
K02032	647	133	275	247	231	542	394	75	434	2598	235	456	49	67	44	333	156	5	456	46	204	41	706	13	120	359	90	11	120	1391	483	684	675	502	567	1009	800	1318	559	132	199	191	844	546	463	445	266	197	169
K02033	643	127	304	311	195	542	400	89	436	2598	236	455	46	66	50	333	157	5	456	49	245	33	633	14	116	353	90	11	122	1394	515	736	719	504	568	1035	800	1318	585	134	200	191	863	546	466	453	292	210	175
K02034	641	116	264	242	191	542	394	75	434	2598	235	455	46	61	44	333	154	5	456	46	203	33	620	12	113	331	90	11	120	1393	483	684	678	502	567	1008	800	1318	559	132	198	191	844	546	451	445	266	196	169
K02035	52	175	375	509	248	0	53	108	10	1	9	6	31	76	41	6	42	4	5	23	305	34	598	14	109	317	0	6	14	79	228	379	299	10	7	194	3	14	186	19	55	1	139	22	181	56	184	101	41
K02036	658	49	143	135	88	542	379	48	432	2598	232	453	38	35	34	331	143	4	454	44	114	22	354	11	88	217	90	10	116	1398	420	578	594	499	578	960	800	1326	510	128	192	192	804	544	420	429	218	166	157
K02037	51	41	67	118	77	0	11	21	2	0	1	2	11	20	7	1	9	3	1	8	44	14	197	5	45	87	0	4	2	56	35	62	47	2	14	37	2	16	32	6	28	1	21	12	58	9	31	16	6
K02038	658	44	139	135	77	542	379	48	432	2598	232	453	38	35	34	331	143	4	454	44	114	22	354	11	86	217	90	10	116	1396	420	578	591	499	578	960	800	1326	510	128	191	192	804	544	420	429	218	165	157
K02039	614	34	131	91	51	542	379	44	432	2598	232	452	33	27	33	331	140	4	454	39	113	13	254	7	67	179	90	8	116	1370	418	571	589	499	565	951	799	1314	505	126	179	191	804	538	387	429	213	165	157
K02040	18	60	83	81	121	0	12	35	2	0	2	3	23	28	6	1	11	10	1	4	45	16	269	3	48	105	0	6	2	139	38	60	52	2	1	29	4	27	28	12	67	0	21	34	49	9	27	17	6
K02041	608	20	86	21	45	542	369	27	430	2598	231	452	31	18	27	330	137	1	454	36	71	13	157	6	43	131	90	7	114	1342	384	516	547	498	564	923	798	1310	478	122	165	190	783	532	373	420	187	150	152
K02042	608	29	93	21	65	542	369	27	430	2598	231	452	31	17	27	330	137	1	454	36	71	14	157	6	43	131	90	7	114	1342	384	516	547	498	564	923	798	1310	478	122	165	190	783	532	373	420	187	151	152
K02043	0	4	3	0	10	0	0	0	0	0	0	0	0	0	0	0	0	0	0	0	0	0	0	0	0	0	0	0	0	0	0	0	0	0	0	0	0	0	0	0	1	0	0	0	0	0	0	0	0
K02044	612	31	95	22	67	542	369	30	430	2598	231	452	33	23	27	330	137	1	454	36	71	14	242	6	50	157	90	8	114	1363	386	516	547	498	564	924	799	1314	478	125	176	190	785	538	373	420	187	152	152
K02045	0	0	1	0	1	0	0	4	0	0	0	0	2	0	0	0	0	0	0	0	0	0	0	0	0	0	0	2	0	22	1	0	2	0	0	0	0	4	0	2	10	0	0	6	0	0	0	0	0
K02046	0	0	1	0	1	0	0	4	0	0	0	0	2	0	0	0	0	0	0	0	0	0	0	0	2	0	0	2	0	22	1	0	2	0	0	0	0	4	0	2	10	0	0	6	0	0	0	0	0
K02047	0	0	1	0	1	0	0	4	0	0	0	0	2	0	0	0	0	0	0	0	0	0	0	0	2	0	0	2	0	22	1	0	2	0	0	0	0	4	0	2	10	0	0	6	0	0	0	0	0
K02048	1	3	2	1	10	0	0	4	0	0	0	1	2	0	0	0	0	3	0	0	0	4	0	0	4	2	0	2	0	24	1	0	5	0	0	0	0	4	0	2	10	0	0	6	0	0	0	0	0
K02049	16	43	100	143	57	0	18	42	3	0	3	2	12	23	12	2	10	3	1	7	87	9	195	4	42	99	0	6	4	99	68	114	96	3	2	55	2	18	52	10	48	0	40	24	41	17	52	29	12
K02050	11	38	97	141	47	0	18	38	3	0	2	2	10	18	12	2	10	3	1	6	86	5	110	3	30	72	0	5	4	75	67	111	91	3	2	55	2	14	52	9	38	0	40	18	41	17	52	29	12
K02051	11	39	100	143	46	0	19	35	3	0	2	2	8	18	12	2	10	0	1	6	86	5	110	4	34	72	0	5	4	54	66	109	91	3	2	55	1	9	54	7	27	0	41	13	41	17	52	29	12
K02052	8	23	51	71	24	0	8	14	2	0	1	0	0	9	6	1	3	0	1	3	43	5	98	2	15	49	0	2	2	6	32	55	42	2	1	28	0	0	28	2	5	0	20	1	15	8	26	15	6
K02053	8	23	51	71	25	0	8	14	2	0	1	0	0	9	6	1	3	0	1	3	44	5	98	2	15	49	0	1	2	6	32	55	42	2	1	28	0	0	28	2	5	0	20	1	15	8	26	15	6
K02054	8	22	49	70	24	0	8	14	2	0	1	0	0	9	6	1	3	0	1	3	43	5	98	2	14	49	0	1	2	6	32	55	42	2	1	28	0	0	27	2	5	0	20	1	15	8	26	14	6
K02055	12	28	56	73	41	0	8	17	2	0	1	1	6	16	6	1	6	0	1	3	44	6	183	2	21	75	0	2	2	29	33	55	44	2	1	28	0	4	27	3	16	0	20	6	26	8	26	15	6
K02056	615	46	208	229	37	542	388	72	434	2598	234	453	36	34	44	332	149	1	456	45	199	10	194	10	62	197	90	9	120	1366	482	679	669	502	566	1004	798	1314	557	130	182	191	842	540	426	444	264	190	169
K02057	1228	69	329	318	59	1085	762	116	866	5195	467	905	69	61	77	663	289	2	910	84	312	18	448	18	117	375	181	17	237	2729	900	1252	1255	1001	1130	1955	1597	2628	1061	255	360	382	1645	1078	813	872	477	354	326
K02058	7	15	47	74	16	0	8	18	2	0	1	2	9	13	6	1	8	0	1	3	44	2	98	2	16	48	0	2	2	23	33	58	42	2	1	28	0	4	27	3	14	0	20	6	36	8	26	14	6
K02062	5	14	11	4	33	0	0	0	0	0	0	1	4	6	0	0	2	0	0	0	1	5	85	0	8	27	0	0	0	0	0	2	0	0	0	1	0	0	0	0	1	0	0	0	11	0	0	0	0
K02063	5	15	13	4	33	0	0	0	0	0	0	1	4	6	0	0	2	0	0	0	1	5	85	0	9	27	0	0	0	0	0	2	0	0	0	1	0	0	1	0	1	0	0	0	11	0	0	1	0
K02064	5	15	13	4	33	0	0	0	0	0	0	1	4	6	0	0	2	0	0	0	1	5	85	0	9	27	0	0	0	0	0	2	0	0	0	1	0	0	1	0	1	0	0	0	11	0	0	1	0
K02065	43	14	12	45	45	0	4	4	0	0	0	1	6	8	1	0	2	6	0	5	1	8	99	3	27	37	0	4	0	28	2	9	2	0	13	10	1	12	5	2	13	1	2	6	33	1	5	2	0
K02066	43	14	12	45	54	0	4	4	0	0	0	1	6	8	1	0	2	9	0	5	1	8	99	3	27	37	0	4	0	29	2	9	5	0	13	10	1	12	5	2	13	1	2	6	33	1	5	2	0
K02067	43	14	12	45	45	0	4	4	0	0	0	1	6	8	1	0	2	6	0	5	1	8	99	3	18	37	0	4	0	27	2	9	2	0	13	10	1	12	5	2	13	1	2	6	32	1	5	2	0
K02068	0	1	3	3	4	0	0	0	0	0	0	1	4	2	0	0	2	0	0	0	0	1	0	0	1	0	0	0	0	0	0	0	0	0	0	0	0	0	1	0	0	0	0	0	10	0	0	0	0
K02069	5	15	12	5	35	0	4	4	0	0	0	1	6	7	0	0	3	0	0	0	1	5	85	0	12	27	0	1	0	23	1	3	3	0	0	1	1	4	1	2	11	0	1	6	11	1	0	2	0
K02071	11	38	97	141	43	0	14	31	3	0	2	2	6	17	12	2	9	0	1	6	85	5	110	3	22	71	0	1	4	25	65	106	86	3	2	55	1	4	52	6	15	0	39	7	41	16	52	29	12
K02072	11	38	97	141	42	0	14	28	3	0	2	2	4	16	12	2	9	0	1	6	85	5	110	3	22	71	0	1	4	3	64	105	83	3	2	55	0	0	52	4	5	0	39	2	41	16	52	29	12
K02073	14	51	141	211	47	0	21	42	4	0	4	2	4	21	18	2	13	0	2	10	128	5	122	5	28	93	0	1	6	4	96	158	125	4	3	82	0	0	79	6	7	0	59	2	55	24	78	42	18
K02074	0	0	0	0	0	0	0	4	0	0	0	0	2	1	0	0	0	0	0	0	0	0	0	0	1	1	0	0	0	21	1	0	0	0	0	0	0	4	0	2	10	0	0	6	0	0	0	0	0
K02075	1	4	2	1	9	0	4	4	0	0	0	0	2	1	0	0	0	0	0	0	0	4	0	0	2	2	0	0	0	21	1	3	0	0	0	0	0	4	0	2	10	0	0	6	0	1	0	0	0
K02077	1	4	2	1	9	0	4	4	0	0	0	0	2	1	0	0	0	0	0	0	0	4	0	0	7	2	0	1	0	21	1	3	0	0	0	0	0	4	0	2	10	0	0	6	0	1	0	0	0
K02078	658	53	146	136	106	542	380	48	432	2598	232	453	38	35	34	331	142	7	454	44	114	21	354	11	88	217	90	11	116	1397	420	580	589	499	578	960	800	1326	510	128	192	192	806	544	420	429	218	166	157
K02079	0	1	1	2	5	0	0	0	0	0	0	1	4	2	0	0	2	0	0	0	0	1	0	0	0	0	0	0	0	0	0	0	0	0	0	0	0	0	0	0	0	0	0	0	10	0	0	0	0
K02081	4	3	3	4	10	0	0	0	0	0	0	1	7	8	0	0	5	0	0	0	1	1	86	0	14	26	0	0	0	0	0	0	0	0	0	1	0	0	0	0	1	0	0	0	21	0	0	0	0
K02082	3	12	43	70	8	0	6	14	2	0	1	1	4	7	6	1	6	0	1	3	43	1	12	2	7	22	0	0	2	2	32	53	42	2	1	27	0	0	26	2	2	0	20	1	25	8	26	13	6
K02083	0	0	1	0	0	0	0	0	0	0	0	0	0	0	0	0	0	0	0	0	0	0	0	0	0	0	0	0	0	0	0	0	0	0	0	0	0	0	0	0	0	0	0	0	0	0	0	0	0
K02092	0	0	0	0	1	0	0	4	0	0	0	0	2	1	0	0	0	0	0	0	0	0	0	0	0	0	0	0	0	22	1	0	2	0	0	0	0	4	0	2	10	0	0	6	0	0	0	0	0
K02093	0	0	0	0	1	0	0	4	0	0	0	0	2	1	0	0	0	0	0	0	0	0	0	0	0	0	0	0	0	22	1	0	2	0	0	0	0	4	0	2	10	0	0	6	0	0	0	0	0
K02094	0	0	0	0	1	0	0	4	0	0	0	0	2	1	0	0	0	0	0	0	0	0	0	0	0	0	0	0	0	22	1	0	2	0	0	0	0	4	0	2	10	0	0	6	0	0	0	0	0
K02095	0	0	0	0	1	0	0	4	0	0	0	0	2	1	0	0	0	0	0	0	0	0	0	0	0	0	0	0	0	22	1	0	2	0	0	0	0	4	0	2	10	0	0	6	0	0	0	0	0
K02096	0	0	0	0	1	0	0	4	0	0	0	0	2	1	0	0	0	0	0	0	0	0	0	0	0	0	0	0	0	22	1	0	2	0	0	0	0	4	0	2	10	0	0	6	0	0	0	0	0
K02097	0	0	0	0	1	0	0	4	0	0	0	0	2	1	0	0	0	0	0	0	0	0	0	0	0	0	0	0	0	22	1	0	2	0	0	0	0	4	0	2	10	0	0	6	0	0	0	0	0
K02099	0	0	0	0	0	0	0	0	0	0	0	0	0	0	0	0	0	0	0	0	0	0	0	0	1	0	0	0	0	0	0	2	0	0	0	0	0	0	0	0	0	0	0	0	0	0	0	0	0
K02106	3	13	46	70	5	0	7	14	2	0	1	0	0	5	6	1	3	0	1	3	42	0	12	2	6	22	0	0	2	1	32	53	42	2	1	27	0	0	28	2	2	0	20	1	15	8	26	14	6
K02108	653	39	137	134	76	542	379	44	432	2598	232	453	36	30	34	331	142	4	454	44	114	17	268	10	76	189	90	9	116	1375	419	577	589	499	578	960	799	1321	510	126	181	192	805	538	419	429	218	165	157
K02109	658	48	141	135	103	542	382	48	432	2598	232	453	38	35	34	331	142	7	454	44	114	21	354	11	85	217	90	11	116	1402	420	578	591	499	578	960	800	1326	510	129	193	192	806	544	420	430	218	167	157
K02110	657	41	137	134	76	542	379	44	432	2598	232	453	36	34	34	331	142	4	454	44	114	17	354	11	83	215	90	10	116	1375	419	577	589	499	578	960	799	1321	510	126	181	192	805	538	419	429	218	165	157
K02111	1264	56	217	153	105	1085	747	71	862	5195	463	904	63	49	61	661	276	5	908	79	184	29	510	16	125	346	181	16	231	2715	803	1093	1133	996	1141	1883	1597	2630	988	249	346	382	1588	1070	781	850	404	316	309
K02112	1263	49	212	152	87	1085	747	71	862	5195	463	904	63	49	61	661	276	5	908	79	184	25	510	16	124	345	181	16	231	2715	803	1093	1133	996	1141	1883	1597	2630	988	249	345	382	1588	1070	781	850	404	315	309
K02113	658	48	141	135	93	542	379	44	432	2598	232	453	36	34	34	331	142	4	454	44	114	21	354	11	83	216	90	10	116	1375	419	577	589	499	578	960	799	1321	510	126	182	192	805	538	420	429	218	166	157
K02114	657	45	140	134	86	542	379	44	432	2598	232	453	36	34	34	331	142	4	454	44	114	17	354	11	83	215	90	10	116	1375	419	577	589	499	578	960	799	1321	510	126	182	192	805	538	420	429	218	166	157
K02115	658	48	141	135	94	542	379	44	432	2598	232	453	36	34	34	331	142	4	454	44	114	21	354	11	84	216	90	10	116	1375	419	577	589	499	578	960	799	1321	510	126	182	192	805	538	420	429	218	166	157
K02116	5	14	12	4	43	0	1	4	0	0	0	1	6	7	0	0	2	0	0	0	1	5	85	0	9	27	0	1	0	28	1	3	3	0	0	1	1	4	0	2	12	0	0	6	11	0	0	0	0
K02117	0	0	0	0	0	0	0	0	0	0	0	0	0	0	0	0	0	0	0	0	0	0	0	0	4	0	0	0	0	0	0	0	0	0	0	0	0	0	0	0	0	0	0	0	0	0	0	0	0
K02118	0	0	0	0	0	0	0	0	0	0	0	0	0	0	0	0	0	0	0	0	0	0	0	0	4	0	0	0	0	0	0	0	0	0	0	0	0	0	0	0	0	0	0	0	0	0	0	0	0
K02119	0	0	0	0	0	0	0	0	0	0	0	0	0	0	0	0	0	0	0	0	0	0	0	0	1	0	0	0	0	0	0	0	0	0	0	0	0	0	0	0	0	0	0	0	0	0	0	0	0
K02120	0	0	0	0	0	0	0	0	0	0	0	0	0	0	0	0	0	0	0	0	0	0	0	0	4	0	0	0	0	0	0	0	0	0	0	0	0	0	0	0	0	0	0	0	0	0	0	0	0
K02121	3	12	42	68	4	0	6	14	2	0	1	0	0	5	6	1	3	0	1	3	42	0	12	2	9	22	0	0	2	1	32	53	42	2	1	27	0	0	26	2	2	0	20	1	15	8	26	13	6
K02122	0	0	0	0	0	0	0	0	0	0	0	0	0	0	0	0	0	0	0	0	0	0	0	0	1	0	0	0	0	0	0	0	0	0	0	0	0	0	0	0	0	0	0	0	0	0	0	0	0
K02123	0	0	0	0	0	0	0	0	0	0	0	0	0	0	0	0	0	0	0	0	0	0	0	0	4	0	0	0	0	0	0	0	0	0	0	0	0	0	0	0	0	0	0	0	0	0	0	0	0
K02124	0	0	0	0	0	0	0	0	0	0	0	0	0	0	0	0	0	0	0	0	0	0	0	0	4	0	0	0	0	0	0	0	0	0	0	0	0	0	0	0	0	0	0	0	0	0	0	0	0
K02160	8	27	58	74	40	0	11	17	2	0	1	1	6	12	6	1	6	3	1	3	43	5	98	2	18	49	0	2	2	30	33	55	44	2	1	28	1	4	28	4	15	0	20	6	26	9	26	16	6
K02167	5	14	11	4	34	0	1	0	0	0	0	1	4	6	0	0	2	0	0	0	1	5	85	0	8	27	0	0	0	0	0	2	0	0	0	1	0	0	0	0	2	0	0	0	11	0	0	0	0
K02168	3	12	46	69	6	0	7	14	2	0	1	1	0	5	6	1	3	0	1	3	42	0	12	2	6	22	0	1	2	1	32	55	42	2	1	27	0	0	27	2	2	0	20	1	15	8	26	15	6
K02169	46	27	58	115	41	0	11	14	2	0	1	1	4	13	7	1	6	3	1	8	43	8	112	5	30	59	0	2	2	6	33	61	42	2	14	37	0	7	33	2	5	1	20	1	47	9	31	16	6
K02170	5	14	12	4	33	0	1	0	0	0	0	1	4	6	0	0	2	3	0	0	1	5	85	0	8	27	0	1	0	0	0	2	0	0	0	1	0	0	0	0	1	0	0	0	11	0	0	0	0
K02173	0	0	0	0	1	0	0	0	0	0	0	0	0	0	0	0	0	0	0	0	0	0	0	0	0	0	0	0	0	0	0	0	0	0	0	0	0	0	0	0	0	0	0	0	0	0	0	0	0
K02182	0	0	0	0	1	0	0	0	0	0	0	0	0	0	0	0	0	0	0	0	0	0	0	0	0	0	0	0	0	0	0	0	0	0	0	0	0	0	0	0	0	0	0	0	0	0	0	0	0
K02188	3	17	48	70	15	0	7	17	2	0	1	0	2	6	6	1	4	0	1	3	42	0	12	2	7	22	0	0	2	24	33	55	44	2	1	27	1	4	27	3	12	0	20	6	15	8	26	14	6
K02189	3	17	48	70	15	0	7	14	2	0	1	0	0	5	6	1	4	0	1	3	43	0	12	2	7	22	0	0	2	1	32	55	42	2	1	27	0	0	27	2	3	0	20	1	15	8	26	14	6
K02190	3	17	49	70	15	0	7	14	2	0	1	0	0	5	6	1	3	0	1	3	42	0	12	2	10	22	0	0	2	1	32	53	42	2	1	27	0	0	28	2	2	0	20	1	15	8	26	14	6
K02191	3	12	44	69	5	0	6	17	2	0	1	0	2	6	6	1	3	0	1	3	42	0	12	2	6	22	0	0	2	24	33	53	44	2	1	27	0	4	27	3	12	0	20	6	15	8	26	14	6
K02192	4	2	3	3	6	0	0	0	0	0	0	1	4	6	0	0	2	0	0	0	0	1	85	0	7	26	0	1	0	0	0	2	0	0	0	1	0	0	0	0	1	0	0	0	11	0	0	0	0
K02193	42	11	11	44	37	0	1	0	0	0	0	1	4	7	1	0	2	0	0	5	1	4	99	3	17	36	0	2	0	4	1	8	0	0	13	10	0	7	5	0	3	1	1	0	32	0	5	0	0
K02194	43	14	12	45	44	0	1	0	0	0	0	1	4	7	1	0	3	0	0	5	1	8	99	3	18	37	0	2	0	4	1	8	0	0	13	10	0	7	5	0	3	1	1	0	32	0	5	0	0
K02195	43	14	12	45	44	0	1	0	0	0	0	1	4	7	1	0	3	0	0	5	1	8	99	3	18	37	0	2	0	9	1	8	0	0	13	10	0	7	5	0	4	1	1	0	32	0	5	0	0
K02196	4	11	11	3	27	0	1	0	0	0	0	1	4	6	0	0	2	0	0	0	1	1	85	0	7	26	0	0	0	5	0	2	0	0	0	1	0	0	0	0	2	0	0	0	11	0	0	0	0
K02197	43	14	12	45	44	0	1	0	0	0	0	1	4	7	1	0	3	0	0	5	1	8	99	3	18	37	0	2	0	9	1	8	0	0	13	10	0	7	5	0	4	1	1	0	32	0	5	0	0
K02198	47	24	20	46	66	0	1	0	0	0	0	1	4	12	1	0	3	0	0	5	1	9	185	4	25	62	0	3	0	9	1	8	0	0	13	10	0	7	5	0	5	1	1	0	33	0	5	1	0
K02199	5	19	16	4	45	0	1	0	0	0	0	1	4	6	0	0	3	0	0	0	1	5	86	0	8	27	0	1	0	5	0	2	0	0	0	1	0	0	0	0	3	0	0	0	12	0	0	0	0
K02200	47	24	20	46	58	0	1	0	0	0	0	1	4	12	1	0	3	0	0	5	1	9	185	4	25	62	0	4	0	9	1	10	0	0	13	10	0	7	5	0	6	1	1	0	33	0	5	1	0
K02203	0	0	0	0	0	0	0	0	0	0	0	1	0	0	0	0	0	3	0	0	0	0	0	0	1	0	0	0	0	0	0	2	0	0	0	0	0	0	0	0	0	0	0	0	0	0	0	0	0
K02204	0	1	2	1	1	0	0	0	0	0	0	0	0	0	0	0	0	0	0	0	0	0	0	0	0	0	0	0	0	5	0	2	0	0	0	0	0	0	1	0	1	0	0	0	0	0	0	0	0
K02217	8	26	55	73	39	0	7	17	2	0	1	1	6	12	6	1	6	0	1	3	43	5	98	2	22	49	0	1	2	24	33	53	42	2	1	28	1	4	27	3	13	0	20	6	26	8	26	14	6
K02221	8	26	56	73	40	0	11	21	2	0	1	1	8	13	6	1	6	3	1	3	43	5	98	2	14	50	0	2	2	52	34	56	47	2	1	28	1	9	27	6	25	0	21	12	26	9	26	15	6
K02224	6	33	95	139	31	0	14	35	3	0	2	0	4	12	12	1	7	9	1	6	85	0	24	3	16	45	0	2	4	46	66	109	86	3	2	54	1	9	53	7	25	0	41	13	30	16	52	27	12
K02225	0	4	4	0	10	0	1	0	0	0	0	0	0	0	0	0	0	0	0	0	0	0	0	0	0	0	0	0	0	0	0	2	0	0	0	0	0	0	0	0	1	0	0	0	0	0	0	0	0
K02226	8	26	53	71	33	0	7	14	2	0	1	0	0	9	6	1	3	0	1	3	43	4	97	2	15	49	0	0	2	1	32	53	42	2	1	28	0	0	27	2	3	0	20	1	15	8	26	14	6
K02227	8	31	60	74	49	0	7	17	2	0	1	1	6	12	6	1	6	3	1	3	43	5	98	2	15	49	0	1	2	24	33	55	44	2	1	28	1	4	27	3	14	0	20	6	26	8	26	14	6
K02228	0	0	0	0	0	0	0	0	0	0	0	0	0	0	0	0	0	0	0	0	0	0	0	0	0	0	0	0	0	0	0	0	0	0	0	0	0	0	0	0	0	0	0	0	0	0	0	0	0
K02229	0	0	0	0	0	0	0	0	0	0	0	0	0	0	0	0	0	0	0	0	0	0	0	0	0	0	0	0	0	0	0	0	0	0	0	0	0	0	0	0	0	0	0	0	0	0	0	0	0
K02230	0	0	0	0	1	0	0	4	0	0	0	0	2	1	0	0	0	0	0	0	0	0	0	0	3	0	0	1	0	22	1	3	2	0	0	0	0	4	0	2	11	0	0	6	0	0	0	0	0
K02231	16	52	108	144	75	0	17	35	3	0	3	1	8	23	12	1	9	6	1	7	86	10	195	4	35	99	0	2	4	48	66	111	88	3	2	56	1	9	53	7	27	0	41	13	42	17	52	28	12
K02232	8	27	57	74	39	0	7	17	2	0	1	1	6	12	6	1	6	3	1	3	43	5	98	2	15	49	0	1	2	24	33	55	44	2	1	28	1	4	28	3	14	0	21	6	26	8	26	15	6
K02233	8	26	55	73	39	0	7	17	2	0	1	1	6	12	6	1	6	3	1	3	43	5	98	2	15	49	0	1	2	24	33	55	44	2	1	28	1	4	27	3	14	0	20	6	26	8	26	14	6
K02234	0	0	0	0	1	0	0	4	0	0	0	0	2	1	0	0	0	0	0	0	0	0	0	0	0	0	0	1	0	22	1	3	2	0	0	0	0	4	0	2	11	0	0	6	0	0	0	0	0
K02237	5	16	15	6	39	0	4	0	0	0	0	2	7	8	0	0	5	0	0	0	1	6	86	0	12	27	0	1	0	0	0	2	0	0	0	1	0	0	1	1	1	0	1	0	22	1	0	2	0
K02238	615	34	131	91	51	542	379	44	432	2598	232	452	33	27	33	331	140	4	454	39	113	13	254	7	61	179	90	8	116	1366	418	571	589	499	565	951	799	1314	505	126	178	191	804	538	387	429	213	165	157
K02240	0	0	0	0	0	0	0	0	0	0	0	0	0	0	0	0	0	0	0	0	0	0	0	0	1	0	0	0	0	0	0	0	0	0	0	0	0	0	0	0	0	0	0	0	0	0	0	0	0
K02242	3	12	44	69	4	0	10	14	2	0	1	0	0	5	6	1	3	0	1	3	42	0	12	2	6	22	0	0	2	1	32	53	42	2	1	27	0	0	27	2	2	0	20	1	15	9	26	15	6
K02243	0	0	0	0	0	0	0	0	0	0	0	0	0	0	0	0	0	0	0	0	0	0	0	0	1	0	0	0	0	0	0	0	0	0	0	0	0	0	0	0	0	0	0	0	0	0	0	0	0
K02245	0	0	0	0	0	0	0	0	0	0	0	0	0	0	0	0	0	0	0	0	0	0	0	0	1	0	0	0	0	0	0	0	0	0	0	0	0	0	0	0	0	0	0	0	0	0	0	0	0
K02258	43	14	11	45	44	0	1	0	0	0	0	1	4	7	1	0	2	0	0	5	1	8	99	3	18	37	0	2	0	9	1	8	0	0	13	10	0	7	5	0	4	1	1	0	32	0	5	0	0
K02259	43	14	11	45	45	0	1	4	0	0	0	1	6	8	1	0	3	0	0	5	1	8	99	3	21	37	0	3	0	33	2	9	3	0	13	10	1	12	5	2	14	1	1	6	32	0	5	0	0
K02274	43	14	12	45	45	0	1	4	0	0	0	1	6	9	1	0	3	0	0	5	1	8	100	3	21	37	0	4	0	34	2	9	5	0	13	10	1	12	5	2	14	1	1	6	32	0	5	0	0
K02275	45	19	51	113	32	0	7	17	2	0	1	1	6	14	7	1	6	0	1	8	43	4	112	5	26	58	0	4	2	36	34	61	46	2	14	37	1	12	32	3	16	1	21	6	47	8	31	14	6
K02276	44	15	13	47	50	0	1	4	0	0	0	1	9	10	1	0	5	0	0	5	2	8	100	3	19	37	0	3	0	35	2	9	5	0	13	10	1	12	5	2	14	1	1	6	43	0	5	0	0
K02278	9	28	22	5	64	0	1	0	0	0	0	1	4	11	0	0	2	0	0	0	1	5	171	1	15	52	0	1	0	0	0	0	0	0	0	1	0	0	0	0	2	0	0	0	12	0	0	1	0
K02279	9	28	22	5	65	0	1	0	0	0	0	1	4	11	0	0	3	0	0	0	1	6	171	1	15	52	0	2	0	0	0	0	0	0	0	1	0	0	0	0	2	0	0	0	12	0	0	1	0
K02280	9	29	24	7	69	0	1	0	0	0	0	1	7	12	0	0	5	0	0	0	2	6	171	1	15	52	0	2	0	0	0	0	0	0	0	1	0	0	0	0	2	0	0	0	23	0	0	1	0
K02281	0	4	3	0	10	0	0	0	0	0	0	0	0	0	0	0	0	0	0	0	0	0	0	0	0	0	0	0	0	0	0	0	0	0	0	0	0	0	0	0	0	0	0	0	0	0	0	0	0
K02282	9	28	22	5	65	0	1	0	0	0	0	1	4	11	0	0	3	0	0	0	1	5	171	1	15	52	0	1	0	0	0	0	0	0	0	1	0	0	0	0	2	0	0	0	12	0	0	1	0
K02283	9	28	22	5	65	0	1	0	0	0	0	1	4	11	0	0	3	0	0	0	1	6	171	1	16	52	0	2	0	0	0	0	0	0	0	1	0	0	0	0	2	0	0	0	12	0	0	1	0
K02284	0	0	0	0	2	0	0	7	0	0	0	0	4	2	0	0	0	0	0	0	0	0	0	0	0	1	0	1	0	44	2	1	2	0	0	0	1	9	0	3	20	0	0	11	0	0	0	0	0
K02285	0	0	0	0	2	0	0	7	0	0	0	0	4	2	0	0	0	0	0	0	0	0	0	0	0	1	0	1	0	44	2	1	2	0	0	0	1	9	0	3	20	0	0	11	0	0	0	0	0
K02286	0	0	0	0	2	0	0	7	0	0	0	0	4	2	0	0	0	0	0	0	0	0	0	0	0	1	0	1	0	45	2	1	5	0	0	0	1	9	0	3	20	0	0	11	0	0	0	0	0
K02287	0	0	0	0	1	0	0	4	0	0	0	0	2	0	0	0	0	0	0	0	0	0	0	0	0	0	0	0	0	22	1	0	2	0	0	0	0	4	0	2	10	0	0	6	0	0	0	0	0
K02288	0	0	0	0	1	0	0	4	0	0	0	0	2	1	0	0	0	0	0	0	0	0	0	0	0	0	0	0	0	22	1	0	2	0	0	0	0	4	0	2	10	0	0	6	0	0	0	0	0
K02289	0	0	0	0	1	0	0	4	0	0	0	0	2	0	0	0	0	0	0	0	0	0	0	0	0	0	0	0	0	22	1	0	2	0	0	0	0	4	0	2	10	0	0	6	0	0	0	0	0
K02290	0	0	0	0	2	0	0	7	0	0	0	0	4	2	0	0	0	0	0	0	0	0	0	0	0	1	0	1	0	44	2	1	2	0	0	0	1	9	0	3	20	0	0	11	0	0	0	0	0
K02291	0	0	0	0	1	0	0	4	0	0	0	0	2	1	0	0	0	0	0	0	0	0	0	0	2	0	0	1	0	28	1	0	2	0	0	0	0	4	0	2	11	0	0	6	0	0	0	0	0
K02292	0	0	0	0	1	0	0	4	0	0	0	0	2	0	0	0	0	0	0	0	0	0	0	0	0	0	0	0	0	22	1	0	2	0	0	0	0	4	0	2	10	0	0	6	0	0	0	0	0
K02293	0	0	0	0	1	0	0	4	0	0	0	0	2	1	0	0	0	0	0	0	0	0	0	0	0	0	0	0	0	22	1	0	2	0	0	0	0	4	0	2	10	0	0	6	0	0	0	0	0
K02294	0	0	0	0	1	0	0	4	0	0	0	0	2	1	0	0	0	0	0	0	0	0	0	0	0	0	0	0	0	24	1	0	2	0	0	0	0	4	0	2	10	0	0	6	0	0	0	0	0
K02297	1	8	6	1	19	0	0	0	0	0	0	0	0	0	0	0	0	0	0	0	1	4	0	0	1	1	0	1	0	0	0	0	0	0	0	0	0	0	0	0	0	0	0	0	0	0	0	0	0
K02298	1	8	6	1	19	0	0	0	0	0	0	0	0	0	0	0	0	0	0	0	1	4	0	0	1	1	0	1	0	0	0	0	0	0	0	0	0	0	0	0	0	0	0	0	0	0	0	0	0
K02299	1	8	6	1	19	0	0	0	0	0	0	0	0	0	0	0	0	0	0	0	1	4	0	0	1	1	0	1	0	0	0	0	0	0	0	0	0	0	0	0	0	0	0	0	0	0	0	0	0
K02300	1	8	6	1	19	0	0	0	0	0	0	0	0	0	0	0	0	0	0	0	1	4	0	0	1	1	0	1	0	0	0	0	0	0	0	0	0	0	0	0	0	0	0	0	0	0	0	0	0
K02301	43	14	12	45	46	0	1	4	0	0	0	1	6	8	1	0	3	0	0	5	1	8	99	3	21	37	0	3	0	33	2	9	3	0	13	10	1	12	5	2	14	1	1	6	32	0	5	0	0
K02302	14	54	43	16	133	0	2	0	0	0	0	5	18	18	0	0	11	0	0	0	4	23	172	1	21	57	0	4	0	1	0	7	0	0	0	1	1	0	0	1	4	0	0	0	55	0	1	3	0
K02303	5	6	4	3	15	0	4	4	0	0	0	1	6	7	0	0	2	0	0	0	1	6	85	0	8	27	0	2	0	24	1	0	3	0	0	1	0	4	0	2	11	0	1	6	11	1	0	0	0
K02304	16	52	109	144	72	0	17	28	3	0	3	1	4	21	12	2	10	6	1	7	86	10	195	4	29	98	0	1	4	4	64	105	83	3	2	56	0	0	53	4	6	0	40	2	42	17	52	28	12
K02305	0	0	0	0	0	0	3	0	0	0	0	0	0	0	0	0	0	0	0	0	0	0	0	0	0	0	0	0	0	0	0	0	0	0	0	0	0	0	0	0	0	0	0	0	0	1	0	0	0
K02312	0	0	1	0	0	0	0	0	0	0	0	0	0	0	0	0	0	0	0	0	0	0	0	0	0	0	0	0	0	0	0	2	0	0	0	0	0	0	0	0	0	0	0	0	0	0	0	0	0
K02313	653	34	129	131	61	542	379	44	432	2598	232	452	33	28	34	331	140	4	454	44	113	16	268	10	75	189	90	9	116	1375	419	577	589	499	578	960	799	1321	508	126	181	192	805	538	408	429	218	165	157
K02314	656	47	174	202	94	542	388	58	433	2598	233	453	36	35	40	332	146	4	455	47	156	17	281	12	85	211	90	10	118	1376	451	630	630	500	578	987	799	1321	535	128	183	192	825	539	434	438	244	179	163
K02315	0	0	1	0	0	0	0	0	0	0	0	0	0	0	0	0	0	0	0	0	0	0	0	0	1	0	0	0	0	0	0	0	0	0	0	0	0	0	0	0	0	0	0	0	0	0	0	0	0
K02316	653	34	130	132	61	542	379	44	432	2598	232	452	33	28	34	331	140	4	454	44	113	16	268	10	76	189	90	9	116	1375	419	577	589	499	578	960	799	1321	510	126	181	192	805	538	408	429	218	165	157
K02319	0	0	0	0	0	0	0	0	0	0	0	0	0	0	0	0	0	3	0	0	0	0	0	0	0	0	0	0	0	0	0	0	0	0	0	0	0	0	0	0	0	0	0	0	0	0	0	0	0
K02334	41	12	44	110	15	0	10	17	2	0	1	0	2	7	7	1	4	3	1	8	43	3	26	5	21	32	0	3	2	31	34	59	42	2	14	36	1	12	32	4	16	1	21	6	36	9	31	15	6
K02335	653	34	131	132	61	542	379	44	432	2598	232	452	33	28	34	331	140	4	454	44	113	16	268	10	76	189	90	9	116	1375	419	577	589	499	578	960	799	1321	510	126	181	192	805	538	408	429	218	165	157
K02336	5	14	12	4	33	0	1	0	0	0	0	1	4	6	0	0	2	0	0	0	1	5	85	0	8	27	0	0	0	0	0	2	0	0	0	1	0	0	0	0	1	0	0	0	11	0	0	0	0
K02337	653	34	131	132	62	542	379	44	432	2598	232	452	33	28	34	331	140	4	454	44	113	16	268	10	76	189	90	9	116	1376	419	577	591	499	578	960	799	1321	510	126	181	192	805	538	408	429	218	165	157
K02338	653	35	133	132	61	542	379	44	432	2598	232	452	33	28	34	331	140	4	454	44	113	16	268	11	76	189	90	9	116	1375	419	577	589	499	578	960	799	1321	511	126	181	192	805	538	408	429	218	166	157
K02339	5	14	12	4	42	0	1	0	0	0	0	1	4	6	0	0	2	0	0	0	1	5	85	0	8	27	0	1	0	0	0	2	0	0	0	1	0	0	0	0	1	0	0	0	11	0	0	0	0
K02340	653	34	131	132	61	542	379	44	432	2598	232	452	33	28	34	331	140	4	454	44	113	16	268	10	74	189	90	9	116	1375	419	577	589	499	578	960	799	1321	510	126	181	192	805	538	408	429	218	165	157
K02341	653	34	131	132	61	542	379	44	432	2598	232	452	33	28	34	331	140	4	454	44	113	16	268	10	76	189	90	9	116	1375	419	577	589	499	578	960	799	1321	510	126	181	192	805	538	408	429	218	165	157
K02342	69	85	101	129	189	0	19	14	2	1	2	4	18	37	7	1	15	4	1	9	48	32	453	6	72	167	0	4	2	16	33	65	44	2	14	39	1	7	30	3	11	1	23	1	92	11	32	18	6
K02343	653	34	131	132	61	542	379	44	432	2598	232	452	33	28	34	331	140	4	454	44	113	16	268	10	75	189	90	9	116	1375	419	577	589	499	578	960	799	1321	510	126	181	192	805	538	408	429	218	165	157
K02344	5	14	11	4	33	0	0	0	0	0	0	1	4	6	0	0	2	0	0	0	1	5	85	0	8	27	0	0	0	0	0	0	0	0	0	1	0	0	0	0	1	0	0	0	11	0	0	0	0
K02346	615	35	133	91	50	542	379	40	432	2598	232	452	31	26	33	331	140	4	454	39	113	13	254	8	67	179	90	8	116	1343	417	571	586	499	564	951	798	1310	506	124	168	191	804	533	387	429	213	165	157
K02347	0	0	0	0	0	0	0	0	0	0	0	0	0	0	0	0	0	0	0	0	0	0	0	0	2	0	0	0	0	0	0	0	0	0	0	0	0	0	0	0	0	0	0	0	0	0	0	0	0
K02348	8	35	63	74	58	0	7	14	2	0	1	1	4	11	6	1	6	0	1	3	43	5	98	2	18	49	0	0	2	3	32	55	42	2	1	28	0	0	27	2	4	0	20	1	26	8	26	15	6
K02351	0	0	0	0	0	0	0	0	0	0	0	0	0	0	0	0	0	0	0	0	0	0	0	0	0	0	0	1	0	0	0	0	0	0	0	0	0	0	0	0	0	0	0	0	0	0	0	0	0
K02355	661	57	183	205	91	542	385	61	433	2598	234	453	38	40	40	332	146	7	455	47	157	21	366	12	100	239	90	11	118	1400	452	633	635	500	578	988	800	1326	536	130	194	192	825	545	434	437	244	179	163
K02356	658	48	143	135	94	542	379	44	432	2598	232	453	36	34	34	331	142	4	454	44	114	21	354	11	85	216	90	10	116	1375	419	580	589	499	578	960	799	1321	510	126	182	192	805	538	420	429	218	166	157
K02357	653	30	128	132	50	542	379	44	432	2598	232	452	33	28	34	331	140	4	454	44	113	16	268	10	76	189	90	9	116	1375	419	577	589	499	578	960	799	1321	510	126	180	192	805	538	408	429	218	165	157
K02358	656	52	181	203	81	542	385	58	433	2598	233	453	36	35	40	332	146	7	455	47	156	17	280	12	82	211	90	11	118	1376	451	630	630	500	578	987	799	1321	536	128	183	192	825	539	434	437	244	179	163
K02361	1	3	2	1	8	0	0	0	0	0	0	0	0	0	0	0	0	0	0	0	0	4	0	0	5	1	0	0	0	1	0	0	0	0	0	0	0	0	0	0	0	0	0	0	0	0	0	0	0
K02362	1	8	5	1	18	0	0	0	0	0	0	0	0	0	0	0	0	0	0	0	0	4	0	0	1	1	0	0	0	0	0	0	0	0	0	0	0	0	0	0	0	0	0	0	0	0	0	0	0
K02363	0	1	1	2	4	0	0	0	0	0	0	1	4	2	0	0	2	0	0	0	0	1	0	0	0	0	0	0	0	0	0	0	0	0	0	0	0	0	0	0	0	0	0	0	10	0	0	0	0
K02364	0	0	0	0	1	0	0	0	0	0	0	0	0	0	0	0	0	0	0	0	0	0	0	0	0	0	0	0	0	0	0	0	0	0	0	0	0	0	0	0	0	0	0	0	0	0	0	0	0
K02371	38	1	2	42	3	0	0	0	0	0	0	0	0	1	1	0	0	0	0	5	0	3	14	3	14	10	0	1	0	5	1	6	0	0	13	9	0	7	6	0	2	1	0	0	21	0	5	0	0
K02372	46	31	59	114	60	0	11	17	2	0	1	1	6	13	7	1	6	3	1	8	43	8	112	5	28	59	0	3	2	34	34	61	44	2	14	37	1	12	32	4	17	1	22	6	47	9	31	16	6
K02377	3	13	46	70	6	0	10	17	2	0	1	0	2	6	6	1	3	3	1	3	43	0	12	2	15	22	0	1	2	29	33	53	44	2	1	27	0	4	28	3	14	0	20	6	15	9	26	14	6
K02379	8	27	57	75	43	0	7	14	2	0	1	2	7	13	6	1	8	3	1	3	44	5	98	2	17	49	0	1	2	7	32	53	42	2	1	28	0	0	27	2	4	0	20	1	37	8	26	15	6
K02380	0	0	0	0	1	0	0	0	0	0	0	0	0	0	0	0	0	3	0	0	0	0	0	0	0	0	0	0	0	0	0	0	0	0	0	0	0	0	0	0	0	0	0	0	0	0	0	0	0
K02385	0	0	0	0	0	0	0	0	0	0	0	0	0	0	0	0	0	0	0	0	0	0	0	0	1	0	0	0	0	0	0	0	0	0	0	0	0	0	0	0	0	0	0	0	0	0	0	0	0
K02386	5	15	14	6	39	0	4	0	0	0	0	2	7	8	0	0	5	3	0	0	2	6	86	0	8	27	0	1	0	0	0	2	0	0	0	1	0	0	0	1	1	0	0	0	22	1	0	2	0
K02387	6	22	19	7	56	0	4	0	0	0	0	2	7	8	0	0	5	3	0	0	2	10	86	0	10	28	0	1	0	0	0	2	0	0	0	1	0	0	0	1	2	0	1	0	22	1	0	2	0
K02388	6	22	19	7	57	0	4	0	0	0	0	2	7	8	0	0	5	3	0	0	2	10	86	0	10	28	0	1	0	0	0	2	0	0	0	1	0	0	0	1	2	0	1	0	22	1	0	2	0
K02389	6	22	19	7	56	0	4	0	0	0	0	2	7	8	0	0	5	3	0	0	2	10	86	0	10	28	0	1	0	0	0	2	0	0	0	1	0	0	0	1	2	0	1	0	22	1	0	2	0
K02390	6	22	19	7	57	0	8	0	0	0	0	2	7	8	0	0	5	3	0	0	2	10	86	0	10	28	0	1	0	0	0	2	0	0	1	1	1	0	0	1	2	0	2	0	22	2	0	4	0
K02391	6	22	19	7	57	0	1	0	0	0	0	2	7	8	0	0	5	0	0	0	2	10	86	0	10	28	0	1	0	0	0	2	0	0	0	1	0	0	0	0	2	0	0	0	22	0	0	1	0
K02392	44	22	19	48	59	0	4	0	0	0	0	2	7	9	1	0	5	6	0	5	2	13	100	3	21	38	0	2	0	4	1	8	0	0	14	10	1	7	5	1	4	1	2	0	43	1	5	4	0
K02393	6	22	19	7	57	0	4	0	0	0	0	2	7	8	0	0	5	3	0	0	2	10	86	0	10	28	0	1	0	0	0	2	0	0	0	1	0	0	0	1	2	0	1	0	22	1	0	2	0
K02394	5	19	17	6	49	0	4	0	0	0	0	2	7	8	0	0	5	3	0	0	2	6	86	0	8	27	0	1	0	0	0	2	0	0	0	1	0	0	0	1	2	0	1	0	22	1	0	2	0
K02395	5	15	14	6	39	0	1	0	0	0	0	2	7	8	0	0	5	0	0	0	1	6	86	0	8	27	0	1	0	0	0	2	0	0	0	1	0	0	0	0	1	0	0	0	22	0	0	0	0
K02396	6	22	19	7	57	0	4	0	0	0	0	2	7	8	0	0	5	3	0	0	2	10	86	0	10	28	0	1	0	0	0	2	0	0	0	1	0	0	0	1	2	0	1	0	22	1	0	2	0
K02397	6	22	19	7	57	0	4	0	0	0	0	2	7	8	0	0	5	3	0	0	2	10	86	0	10	28	0	1	0	0	0	2	0	0	0	1	0	0	0	1	2	0	1	0	22	1	0	2	0
K02398	5	15	14	6	38	0	1	0	0	0	0	2	7	8	0	0	5	3	0	0	1	6	86	0	8	27	0	1	0	0	0	2	0	0	0	1	0	0	0	0	1	0	0	0	22	0	0	0	0
K02399	5	15	14	6	39	0	1	0	0	0	0	2	7	8	0	0	5	0	0	0	1	6	86	0	8	27	0	0	0	0	0	2	0	0	0	1	0	0	0	0	1	0	0	0	22	0	0	0	0
K02400	6	22	19	7	57	0	4	0	0	0	0	2	7	8	0	0	5	3	0	0	2	10	86	0	10	28	0	1	0	0	0	2	0	0	0	1	0	0	0	1	2	0	1	0	22	1	0	2	0
K02401	6	22	19	7	57	0	4	0	0	0	0	2	7	8	0	0	5	3	0	0	2	10	86	0	10	28	0	1	0	0	0	2	0	0	0	1	0	0	0	1	2	0	1	0	22	1	0	2	0
K02403	0	0	1	0	0	0	0	0	0	0	0	0	0	0	0	0	0	0	0	0	0	0	0	0	0	0	0	0	0	0	0	0	0	0	0	0	0	0	0	0	0	0	0	0	0	0	0	0	0
K02404	5	14	12	4	33	0	4	0	0	0	0	1	4	6	0	0	3	3	0	0	1	5	85	0	8	27	0	1	0	0	0	2	0	0	0	1	0	0	0	1	1	0	1	0	11	1	0	2	0
K02405	5	19	17	6	49	0	4	0	0	0	0	2	7	8	0	0	5	3	0	0	1	6	86	0	9	27	0	1	0	0	0	2	0	0	0	1	0	0	0	1	2	0	0	0	22	1	0	2	0
K02406	31	78	61	16	177	0	9	0	0	1	1	3	11	32	0	0	7	4	0	1	4	28	512	2	51	160	0	4	0	1	0	4	0	0	1	4	2	0	0	2	6	0	2	0	36	2	1	7	0
K02407	6	22	19	7	57	0	4	0	0	0	0	2	7	8	0	0	5	3	0	0	2	10	86	0	10	28	0	1	0	0	0	2	0	0	0	1	0	0	0	1	2	0	1	0	22	1	0	2	0
K02408	6	22	19	7	57	0	4	0	0	0	0	2	7	8	0	0	5	3	0	0	2	10	86	0	10	28	0	1	0	0	0	2	0	0	0	1	0	0	0	1	2	0	1	0	22	1	0	2	0
K02409	6	22	19	7	57	0	4	0	0	0	0	2	7	8	0	0	5	3	0	0	2	10	86	0	10	28	0	1	0	0	0	2	0	0	0	1	0	0	0	1	2	0	1	0	22	1	0	2	0
K02410	6	22	19	7	57	0	4	0	0	0	0	2	7	8	0	0	5	3	0	0	2	10	86	0	10	28	0	1	0	0	0	2	0	0	0	1	0	0	0	1	2	0	1	0	22	1	0	2	0
K02411	5	15	14	6	39	0	4	0	0	0	0	2	7	8	0	0	5	3	0	0	2	6	86	0	9	27	0	1	0	0	0	2	0	0	0	1	0	0	0	1	1	0	1	0	22	1	0	2	0
K02412	5	15	14	6	39	0	4	0	0	0	0	2	7	8	0	0	5	3	0	0	2	6	86	0	9	27	0	1	0	0	0	2	0	0	0	1	0	0	0	1	1	0	1	0	22	1	0	2	0
K02413	5	14	12	4	33	0	1	0	0	0	0	1	4	6	0	0	2	0	0	0	1	5	85	0	9	27	0	1	0	0	0	2	0	0	0	1	0	0	0	0	1	0	0	0	11	0	0	0	0
K02414	5	15	13	6	39	0	1	0	0	0	0	2	7	8	0	0	5	0	0	0	1	6	86	0	8	27	0	1	0	0	0	2	0	0	0	1	0	0	0	0	1	0	0	0	22	0	0	0	0
K02415	10	29	26	10	72	0	4	0	0	0	0	2	11	14	0	0	7	3	0	0	2	11	171	1	17	54	0	2	0	1	0	4	0	0	0	1	1	0	0	1	3	0	1	0	33	1	0	2	0
K02416	5	14	12	4	34	0	4	0	0	0	0	1	4	6	0	0	3	3	0	0	1	5	85	0	9	27	0	1	0	0	0	2	0	0	0	1	0	0	0	1	1	0	1	0	11	1	0	2	0
K02417	6	22	19	7	57	0	4	0	0	0	0	2	7	8	0	0	5	3	0	0	2	10	86	0	10	28	0	1	0	0	0	2	0	0	1	1	1	0	0	1	2	0	1	0	22	1	0	4	0
K02418	5	14	11	4	33	0	1	0	0	0	0	1	4	6	0	0	3	0	0	0	1	5	85	0	9	27	0	1	0	0	0	2	0	0	0	1	0	0	0	0	1	0	0	0	11	0	0	0	0
K02419	6	22	19	7	57	0	4	0	0	0	0	2	7	8	0	0	5	3	0	0	2	10	86	0	10	28	0	1	0	0	0	2	0	0	0	1	0	0	0	1	2	0	1	0	22	1	0	2	0
K02420	6	22	19	7	57	0	4	0	0	0	0	2	7	8	0	0	5	3	0	0	2	10	86	0	10	28	0	1	0	0	0	2	0	0	0	1	0	0	0	1	2	0	1	0	22	1	0	2	0
K02421	6	22	19	7	57	0	4	0	0	0	0	2	7	8	0	0	5	3	0	0	2	10	86	0	10	28	0	1	0	0	0	2	0	0	0	1	0	0	0	1	2	0	1	0	22	1	0	2	0
K02422	6	22	19	7	57	0	4	0	0	0	0	2	7	8	0	0	5	3	0	0	2	10	86	0	10	28	0	1	0	0	0	2	0	0	0	1	0	0	0	1	2	0	1	0	22	1	0	2	0
K02426	5	18	17	4	45	0	1	4	0	0	0	1	6	7	0	0	2	0	0	0	1	5	85	0	17	27	0	2	0	24	1	3	2	0	0	1	1	4	0	2	11	0	0	6	12	0	0	0	0
K02427	43	14	11	45	44	0	1	0	0	0	0	1	4	7	1	0	2	0	0	5	1	8	99	3	18	37	0	2	0	9	1	8	0	0	13	10	0	7	5	0	4	1	1	0	32	0	5	0	0
K02428	5	10	11	5	25	0	1	4	0	0	0	1	6	7	0	0	3	0	0	0	1	5	85	0	17	27	0	2	0	24	1	3	2	0	0	1	1	4	1	2	11	0	0	6	11	0	0	0	0
K02429	0	4	5	1	11	0	0	0	0	0	0	0	0	0	0	0	0	0	0	0	0	0	0	0	12	0	0	1	0	1	0	0	0	0	0	0	0	0	0	0	0	0	0	0	1	0	0	0	0
K02433	1295	41	240	258	61	1085	757	91	863	5195	464	903	64	46	68	662	279	8	908	87	226	23	365	20	122	326	181	19	233	2769	838	1155	1180	998	1155	1918	1598	2646	1019	254	370	383	1609	1082	805	859	435	330	315
K02434	1295	41	238	255	55	1085	756	88	863	5195	464	903	58	44	68	662	275	8	908	87	225	23	365	20	122	325	181	17	233	2747	837	1155	1177	998	1155	1918	1598	2642	1019	253	359	383	1609	1077	794	859	435	330	315
K02435	1295	41	238	255	55	1085	756	88	863	5195	464	903	58	44	68	662	275	8	908	87	225	23	365	20	122	325	181	17	233	2747	837	1155	1177	998	1155	1918	1598	2642	1019	253	359	383	1608	1077	794	859	435	330	315
K02437	5	15	13	6	40	0	1	4	0	0	0	2	9	9	0	0	6	3	0	0	2	5	86	0	20	27	0	2	0	29	1	3	3	0	0	1	1	4	0	2	13	0	1	6	22	0	0	0	0
K02438	5	15	14	4	34	0	1	0	0	0	0	1	4	7	0	0	2	0	0	0	1	5	85	0	12	27	0	1	0	3	0	0	5	0	0	1	0	0	1	0	1	0	1	0	11	0	0	1	0
K02439	5	14	12	4	33	0	1	0	0	0	0	1	4	6	0	0	2	0	0	0	1	5	85	0	8	27	0	0	0	0	0	0	0	0	0	1	0	0	0	0	1	0	0	0	11	0	0	0	0
K02440	617	48	179	161	53	542	382	54	433	2598	233	452	31	31	39	332	143	1	455	42	155	12	266	9	68	201	90	7	118	1343	449	621	628	500	565	978	798	1310	534	126	169	191	822	534	402	436	239	179	163
K02441	5	14	12	4	33	0	0	0	0	0	0	1	4	6	0	0	2	0	0	0	1	5	85	0	8	27	0	0	0	0	0	2	0	0	0	1	0	0	0	0	1	0	0	0	11	0	0	0	0
K02442	5	13	10	2	28	0	1	0	0	0	0	0	0	4	0	0	0	0	0	0	0	4	85	0	8	27	0	0	0	0	0	0	0	0	0	1	0	0	0	0	1	0	0	0	1	0	0	0	0
K02443	0	1	2	1	0	0	0	0	0	0	0	0	0	0	0	0	0	0	0	0	0	0	0	0	1	0	0	0	0	0	0	0	0	0	0	0	0	0	1	0	0	0	0	0	0	0	0	0	0
K02444	9	33	59	73	55	0	7	14	2	0	1	1	4	11	6	1	6	0	1	3	44	9	98	2	18	50	0	1	2	2	32	55	42	2	1	28	0	0	26	2	4	0	20	1	26	8	26	14	6
K02445	5	14	11	4	40	0	1	0	0	0	0	1	4	6	0	0	2	0	0	0	1	4	85	0	13	27	0	0	0	0	0	0	0	0	0	1	0	0	0	0	1	0	0	0	11	0	0	0	0
K02446	46	26	55	114	40	0	7	14	2	0	1	1	4	12	7	1	6	3	1	8	43	8	112	5	27	59	0	2	2	11	33	59	42	2	14	37	0	7	32	2	6	1	20	1	47	8	31	14	6
K02450	5	14	12	4	33	0	0	0	0	0	0	1	4	6	0	0	2	3	0	0	1	5	85	0	8	27	0	0	0	0	0	2	0	0	0	1	0	0	0	0	1	0	0	0	11	0	0	0	0
K02451	5	14	12	4	33	0	0	0	0	0	0	1	4	6	0	0	2	0	0	0	1	5	85	0	8	27	0	0	0	0	0	0	0	0	0	1	0	0	0	0	1	0	0	0	11	0	0	0	0
K02452	5	14	12	4	34	0	4	0	0	0	0	1	4	6	0	0	2	0	0	0	1	5	85	0	8	27	0	1	0	0	0	2	0	0	0	1	0	0	0	0	1	0	0	0	11	1	0	0	0
K02453	8	27	58	74	39	0	14	14	2	0	1	1	4	11	6	1	6	0	1	3	43	6	98	2	22	49	0	1	2	2	32	55	42	2	1	28	0	0	28	2	3	0	20	1	26	10	26	16	6
K02454	5	14	12	4	34	0	8	0	0	0	0	2	4	6	0	0	2	3	0	0	1	6	86	0	13	27	0	2	0	0	0	4	0	0	0	1	0	0	0	1	1	0	1	0	11	2	0	2	0
K02455	5	14	12	4	34	0	8	0	0	0	0	1	4	6	0	0	2	3	0	0	1	6	85	0	11	27	0	1	0	0	0	2	0	0	0	1	0	0	0	1	1	0	1	0	11	2	0	2	0
K02456	5	14	12	4	34	0	8	0	0	0	0	2	4	6	0	0	3	6	0	0	1	6	85	0	13	27	0	1	0	0	0	2	0	0	0	1	0	0	0	1	1	0	1	0	11	2	0	2	0
K02457	5	14	12	4	33	0	1	0	0	0	0	1	4	6	0	0	2	0	0	0	1	5	85	0	8	27	0	1	0	0	0	2	0	0	0	1	0	0	0	0	1	0	0	0	11	0	0	0	0
K02458	5	14	12	4	34	0	1	0	0	0	0	1	4	6	0	0	2	0	0	0	1	5	85	0	8	27	0	1	0	0	0	2	0	0	0	1	0	0	0	0	1	0	0	0	11	0	0	0	0
K02459	5	14	12	4	34	0	1	0	0	0	0	1	4	6	0	0	2	0	0	0	1	5	85	0	8	27	0	1	0	0	0	2	0	0	0	1	0	0	0	0	1	0	0	0	11	0	0	0	0
K02460	5	14	12	4	34	0	1	0	0	0	0	1	4	6	0	0	2	0	0	0	1	5	85	0	8	27	0	1	0	0	0	2	0	0	0	1	0	0	0	0	1	0	0	0	11	0	0	0	0
K02461	5	14	12	4	34	0	1	0	0	0	0	1	4	6	0	0	2	0	0	0	1	5	85	0	8	27	0	1	0	0	0	2	0	0	0	1	0	0	0	0	1	0	0	0	11	0	0	0	0
K02462	5	14	12	4	33	0	1	0	0	0	0	1	4	6	0	0	2	0	0	0	1	5	85	0	8	27	0	1	0	0	0	2	0	0	0	1	0	0	0	0	1	0	0	0	11	0	0	0	0
K02463	5	14	12	4	34	0	1	0	0	0	0	1	4	6	0	0	2	0	0	0	1	5	85	0	8	27	0	1	0	0	0	2	0	0	0	1	0	0	0	0	1	0	0	0	11	0	0	0	0
K02469	653	34	130	132	62	542	379	47	432	2598	232	452	35	29	34	331	140	4	454	44	113	16	268	10	76	190	90	10	116	1397	420	578	591	499	578	960	799	1326	510	128	191	192	805	544	408	429	218	165	157
K02470	653	34	131	132	61	542	379	44	432	2598	232	452	33	28	34	331	140	4	454	44	113	16	268	10	76	189	90	9	116	1375	419	577	589	499	578	960	799	1321	510	126	181	192	805	538	408	429	218	165	157
K02471	0	0	0	0	2	0	0	4	0	0	0	0	2	1	0	0	0	0	0	0	0	0	0	0	2	0	0	1	0	24	1	0	5	0	0	0	0	4	0	2	10	0	0	6	0	0	0	0	0
K02472	0	0	1	0	0	0	0	0	0	0	0	0	0	0	0	0	0	0	0	0	0	0	0	0	0	0	0	0	0	1	0	0	0	0	0	0	0	0	0	0	0	0	0	0	0	0	0	0	0
K02474	0	0	0	0	1	0	3	0	0	0	0	0	0	0	0	0	0	3	0	0	0	1	0	0	3	0	0	1	0	1	0	2	0	0	0	0	0	0	0	1	0	0	1	0	0	1	0	1	0
K02475	5	15	13	4	33	0	0	0	0	0	0	1	4	6	0	0	2	0	0	0	1	5	85	0	9	27	0	0	0	0	0	0	0	0	0	1	0	0	1	0	1	0	0	0	11	0	0	1	0
K02476	5	10	10	4	23	0	0	0	0	0	0	1	4	6	0	0	2	0	0	0	1	5	85	0	9	27	0	0	0	0	0	0	0	0	0	1	0	0	1	0	1	0	0	0	11	0	0	0	0
K02477	6	15	15	6	39	0	0	0	0	0	0	2	7	8	0	0	5	0	0	0	1	5	86	0	17	27	0	1	0	3	0	0	0	0	0	1	0	0	1	0	1	0	1	0	22	0	0	1	0
K02478	5	15	14	6	38	0	0	0	0	0	0	2	7	8	0	0	5	0	0	0	1	5	86	0	9	27	0	0	0	0	0	0	0	0	0	1	0	0	1	0	1	0	0	0	22	0	0	1	0
K02479	0	0	0	0	2	0	0	4	0	0	0	0	2	0	0	0	0	3	0	0	0	0	0	0	2	0	0	0	0	24	1	0	5	0	0	0	0	4	0	2	10	0	0	6	0	0	0	0	0
K02480	5	13	10	2	30	0	0	0	0	0	0	0	0	4	0	0	0	0	0	0	1	5	85	0	8	27	0	0	0	2	0	2	3	0	0	1	0	0	0	0	1	0	0	0	1	0	0	0	0
K02481	0	1	3	1	0	0	4	0	0	0	0	0	0	0	0	0	0	0	0	0	0	0	0	0	6	0	0	0	0	0	0	2	0	0	0	0	0	0	1	1	0	0	2	0	0	1	0	2	0
K02482	5	14	11	4	33	0	1	0	0	0	0	1	4	6	0	0	2	3	0	0	1	5	85	0	11	27	0	0	0	0	0	0	0	0	0	1	0	0	0	0	1	0	1	0	11	0	0	0	0
K02483	5	24	26	9	68	0	19	7	0	0	0	3	15	11	0	0	7	0	0	0	2	9	86	0	14	28	0	6	0	51	2	10	5	0	1	1	3	9	0	6	23	0	2	11	33	5	0	6	0
K02484	0	0	1	0	1	0	21	4	0	0	0	0	2	0	0	0	0	0	0	0	0	2	0	0	6	0	0	0	0	21	1	0	0	0	1	0	2	4	0	4	10	0	3	6	0	6	0	5	0
K02485	0	0	0	0	2	0	0	7	0	0	0	0	4	1	0	0	0	0	0	0	0	0	0	0	0	1	0	2	0	44	2	3	2	0	0	0	1	9	0	3	20	0	0	11	0	0	0	0	0
K02486	0	0	0	0	0	0	0	0	0	0	0	0	0	0	0	0	0	0	0	0	0	0	0	0	0	0	0	0	0	2	0	0	3	0	0	0	0	0	0	0	0	0	0	0	0	0	0	0	0
K02487	0	0	0	0	1	0	0	4	0	0	0	0	2	0	0	0	0	3	0	0	0	0	0	0	0	0	0	0	0	22	1	0	2	0	0	0	0	4	0	2	10	0	0	6	0	0	0	0	0
K02488	43	14	12	45	46	0	0	7	0	0	0	1	8	8	1	0	2	0	0	5	1	8	100	3	18	38	0	3	0	52	3	9	10	0	13	10	1	16	5	3	23	1	3	11	32	0	5	0	0
K02490	0	1	2	1	0	0	0	0	0	0	0	0	0	0	0	0	0	0	0	0	0	0	0	0	0	0	0	0	0	0	0	0	0	0	0	0	0	0	1	0	0	0	0	0	0	0	0	0	0
K02492	8	26	55	73	40	0	11	17	2	0	1	1	6	12	6	1	6	3	1	3	43	5	98	2	18	49	0	1	2	25	33	55	44	2	1	28	1	4	27	4	13	0	21	6	26	9	26	15	6
K02493	653	34	131	132	61	542	379	44	432	2598	232	452	33	28	34	331	140	4	454	44	113	16	268	10	76	189	90	9	116	1375	419	577	589	499	578	960	799	1321	510	126	181	192	805	538	408	429	218	165	157
K02494	5	10	8	4	23	0	1	0	0	0	0	1	4	6	0	0	2	0	0	0	1	5	85	0	8	27	0	1	0	0	0	2	0	0	0	1	0	0	0	0	1	0	0	0	11	0	0	0	0
K02495	25	79	165	219	126	0	28	49	4	0	4	3	15	35	18	2	17	0	2	10	130	15	293	6	57	147	0	4	6	52	98	163	130	4	3	83	2	9	79	10	30	0	61	14	78	26	79	45	18
K02496	5	14	12	4	33	0	1	0	0	0	0	1	4	6	0	0	2	0	0	0	1	5	85	0	8	27	0	1	0	0	0	2	0	0	0	1	0	0	0	0	1	0	0	0	11	0	0	0	0
K02498	5	14	12	4	34	0	1	0	0	0	0	1	4	6	0	0	2	0	0	0	1	5	85	0	8	27	0	1	0	0	0	2	0	0	0	1	0	0	0	0	1	0	0	0	11	0	0	0	0
K02499	0	0	0	0	0	0	0	0	0	0	0	0	0	0	0	0	0	3	0	0	0	0	0	0	0	0	0	0	0	0	0	0	0	0	0	0	0	0	0	0	0	0	0	0	0	0	0	0	0
K02500	8	26	56	73	40	0	11	17	2	0	1	1	6	12	6	1	6	3	1	3	43	6	98	2	25	49	0	2	2	30	33	55	44	2	1	28	1	4	27	4	15	0	20	6	26	9	26	15	6
K02501	8	26	56	73	40	0	11	17	2	0	1	1	6	12	6	1	6	3	1	3	43	6	98	2	25	49	0	2	2	30	33	55	44	2	1	28	1	4	27	4	15	0	20	6	26	9	26	15	6
K02502	3	12	44	69	6	0	7	17	2	0	1	0	2	6	6	1	4	0	1	3	43	0	12	2	8	22	0	1	2	29	33	55	44	2	1	27	0	4	27	3	14	0	20	6	15	8	26	14	6
K02503	610	24	121	86	28	542	378	44	432	2598	232	451	29	21	33	331	138	4	454	39	113	8	169	7	57	152	90	8	116	1370	418	571	589	499	565	950	799	1314	504	126	178	191	803	538	376	429	212	165	157
K02509	0	0	0	0	0	0	0	0	0	0	0	0	0	0	0	0	0	0	0	0	0	0	0	0	0	0	0	0	0	0	0	0	0	0	0	0	0	0	0	0	0	0	0	0	0	0	0	0	0
K02510	0	0	0	0	0	0	0	0	0	0	0	0	0	0	0	0	0	0	0	0	0	0	0	0	5	0	0	0	0	0	0	0	0	0	0	0	0	0	0	0	0	0	0	0	0	0	0	0	0
K02517	13	32	59	76	60	0	11	14	2	0	1	3	7	17	6	1	8	3	1	3	44	10	183	2	29	76	0	2	2	8	32	57	42	2	1	28	0	0	27	2	5	0	20	1	37	9	26	15	6
K02518	653	34	131	132	61	542	379	44	432	2598	232	452	33	28	34	331	140	4	454	44	113	16	268	10	75	189	90	9	116	1375	419	577	589	499	578	960	799	1321	510	126	181	192	805	538	408	429	218	165	157
K02519	653	34	131	132	61	542	379	44	432	2598	232	452	33	28	34	331	140	4	454	44	113	16	268	10	76	189	90	9	116	1375	419	577	589	499	578	960	799	1321	510	126	181	192	805	538	408	429	218	165	157
K02520	653	34	131	132	61	542	379	44	432	2598	232	452	33	28	34	331	140	4	454	44	113	16	268	10	76	189	90	9	116	1375	419	577	589	499	578	960	799	1321	510	126	181	192	805	538	408	429	218	165	157
K02521	5	14	12	4	33	0	0	0	0	0	0	1	4	6	0	0	2	0	0	0	1	5	85	0	8	27	0	0	0	0	0	0	0	0	0	1	0	0	0	0	1	0	0	0	11	0	0	0	0
K02523	43	14	12	45	44	0	4	0	0	0	0	1	4	7	1	0	2	3	0	5	1	8	99	3	27	37	0	2	0	10	1	8	0	0	13	10	0	7	5	1	4	1	2	0	32	1	5	2	0
K02526	0	1	2	1	0	0	0	0	0	0	0	0	0	0	0	0	0	0	0	0	0	0	0	0	0	0	0	0	0	0	0	0	0	0	0	0	0	0	1	0	0	0	0	0	0	0	0	0	0
K02527	8	26	56	73	47	0	11	14	2	0	1	1	4	11	6	1	6	3	1	3	44	5	98	2	23	49	0	1	2	8	32	55	42	2	1	28	0	0	27	2	5	0	21	1	26	9	26	15	6
K02528	653	34	131	132	61	542	379	44	432	2598	232	452	33	28	34	331	140	4	454	44	113	16	268	10	78	189	90	9	116	1375	419	577	589	499	578	960	799	1321	510	126	181	192	805	538	408	429	218	165	157
K02529	35	113	226	295	173	0	28	56	6	1	5	4	18	46	23	3	26	1	3	13	175	28	391	8	84	197	0	6	8	9	129	219	166	6	3	111	0	0	107	7	15	1	79	3	114	31	105	57	23
K02530	3	12	42	68	4	0	6	14	2	0	1	0	0	5	6	1	3	0	1	3	42	0	12	2	7	22	0	0	2	1	32	53	42	2	1	27	0	0	26	2	2	0	20	1	15	8	26	13	6
K02533	5	14	12	4	35	0	1	4	0	0	0	1	6	7	0	0	2	3	0	0	1	5	85	0	8	27	0	2	0	28	1	3	2	0	0	1	1	4	0	2	12	0	0	6	11	0	0	0	0
K02535	8	26	56	73	48	0	11	17	2	0	1	1	6	12	6	1	6	3	1	3	43	5	98	2	23	49	0	2	2	30	33	55	44	2	1	28	1	4	27	4	15	0	20	6	26	9	26	15	6
K02536	9	31	60	74	58	0	11	17	2	0	1	1	6	12	6	1	6	3	1	3	43	5	98	2	26	49	0	2	2	31	33	55	44	2	1	28	1	4	27	4	15	0	20	6	26	9	26	15	6
K02548	14	41	68	78	74	0	7	21	2	0	1	2	11	19	6	1	9	0	1	3	44	10	183	2	39	77	0	1	2	49	34	58	47	2	1	29	1	9	28	5	24	0	20	12	37	8	26	15	6
K02549	5	14	11	4	34	0	0	4	0	0	0	1	6	7	0	0	2	0	0	0	1	5	85	0	11	27	0	1	0	23	1	0	3	0	0	1	1	4	0	2	11	0	0	6	11	0	0	0	0
K02551	5	14	11	4	35	0	0	4	0	0	0	1	6	7	0	0	2	0	0	0	1	5	85	0	17	27	0	1	0	24	1	0	3	0	0	1	1	4	0	2	11	0	0	6	11	0	0	0	0
K02552	5	14	11	4	34	0	0	4	0	0	0	1	6	7	0	0	2	0	0	0	1	5	85	0	11	27	0	1	0	23	1	0	3	0	0	1	1	4	0	2	11	0	0	6	11	0	0	0	0
K02553	10	29	25	8	67	0	4	0	0	0	0	2	7	12	0	0	5	0	0	0	2	10	171	1	17	54	0	0	0	0	0	2	0	0	0	2	0	0	1	0	2	0	1	0	23	1	0	1	0
K02554	0	0	0	0	0	0	0	0	0	0	0	0	0	0	0	0	0	0	0	0	0	0	0	0	0	0	0	1	0	0	0	0	0	0	0	0	0	0	0	0	0	0	0	0	0	0	0	0	0
K02556	44	23	19	48	59	0	4	0	0	0	0	2	7	9	1	0	5	6	0	5	2	13	100	3	20	38	0	2	0	4	1	13	0	0	13	10	0	7	5	1	4	1	2	0	43	1	5	2	0
K02557	7	27	22	7	68	0	8	0	0	0	0	2	7	8	0	0	5	6	0	0	2	10	86	0	13	28	0	2	0	2	0	7	0	0	1	1	1	0	0	1	3	0	2	0	23	2	0	4	0
K02558	5	14	12	4	34	0	1	0	0	0	0	1	4	6	0	0	2	0	0	0	1	5	85	0	14	27	0	1	0	1	0	2	0	0	0	1	0	0	0	0	1	0	0	0	11	0	0	0	0
K02560	5	14	11	4	33	0	0	0	0	0	0	1	4	6	0	0	2	0	0	0	1	5	85	0	8	27	0	0	0	0	0	0	0	0	0	1	0	0	0	0	1	0	0	0	11	0	0	0	0
K02562	5	9	6	1	19	0	0	0	0	0	0	0	0	4	0	0	0	0	0	0	0	4	85	0	8	27	0	0	0	0	0	0	0	0	0	1	0	0	0	0	1	0	0	0	0	0	0	0	0
K02563	46	26	56	114	50	0	11	17	2	0	1	1	6	13	7	1	6	3	1	8	43	8	112	5	35	59	0	3	2	34	34	61	44	2	14	37	1	12	32	4	17	1	22	6	47	9	31	15	6
K02564	8	27	55	73	39	0	7	14	2	0	1	1	4	12	6	1	6	0	1	3	43	5	98	2	30	49	0	0	2	3	32	55	44	2	1	28	0	0	27	2	3	0	20	1	26	8	26	14	6
K02565	8	26	53	72	37	0	7	14	2	0	1	1	4	11	6	1	6	0	1	3	43	5	98	2	14	49	0	0	2	2	32	53	42	2	1	28	0	0	26	2	3	0	20	1	26	8	26	14	6
K02566	0	0	0	0	1	0	0	0	0	0	0	0	0	0	0	0	0	0	0	0	0	0	0	0	3	0	0	0	0	0	0	0	0	0	0	0	0	0	0	0	0	0	0	0	0	0	0	0	0
K02567	5	14	11	4	34	0	4	0	0	0	0	1	4	6	0	0	2	0	0	0	1	5	86	0	8	27	0	1	0	0	0	2	0	0	0	1	0	0	0	1	1	0	1	0	11	1	0	2	0
K02568	5	14	11	4	34	0	4	0	0	0	0	1	4	6	0	0	2	0	0	0	1	5	86	0	8	27	0	0	0	0	0	2	0	0	0	1	0	0	0	1	1	0	0	0	11	1	0	2	0
K02569	5	15	13	6	38	0	0	0	0	0	0	2	7	8	0	0	5	0	0	0	2	5	86	0	8	27	0	1	0	0	0	2	0	0	0	1	0	0	0	0	1	0	0	0	22	0	0	0	0
K02570	5	14	11	4	34	0	4	0	0	0	0	1	4	6	0	0	2	0	0	0	1	5	85	0	8	27	0	1	0	0	0	2	0	0	0	1	0	0	0	1	1	0	0	0	11	1	0	2	0
K02571	4	11	10	3	26	0	0	0	0	0	0	1	4	6	0	0	2	0	0	0	0	1	85	0	7	26	0	0	0	0	0	0	0	0	0	1	0	0	0	0	1	0	0	0	11	0	0	0	0
K02572	4	11	10	3	26	0	4	0	0	0	0	1	4	6	0	0	2	0	0	0	1	2	85	0	7	26	0	1	0	0	0	0	0	0	0	1	0	0	0	1	1	0	0	0	11	1	0	2	0
K02573	0	2	3	4	10	0	7	0	0	0	0	1	7	3	0	0	5	0	0	0	1	2	1	0	0	0	0	0	0	0	0	0	0	0	0	0	0	0	0	1	0	0	1	0	21	2	0	1	0
K02574	0	1	2	2	6	0	7	0	0	0	0	1	4	2	0	0	2	0	0	0	1	2	0	0	0	0	0	0	0	0	0	0	0	0	0	0	0	0	0	1	0	0	1	0	10	2	0	1	0
K02575	0	9	9	1	24	0	4	4	0	0	0	0	2	1	0	0	0	0	0	0	0	0	0	0	3	1	0	2	0	22	1	5	2	0	0	0	1	4	0	2	11	0	0	6	1	1	0	0	0
K02584	0	0	0	0	0	0	0	0	0	0	0	0	0	0	0	0	0	3	0	0	0	0	0	0	0	0	0	0	0	0	0	0	0	0	0	0	0	0	0	1	0	0	1	0	0	0	0	1	0
K02585	0	1	2	1	1	0	0	0	0	0	0	0	0	0	0	0	0	3	0	0	0	0	0	0	0	0	0	0	0	2	0	0	2	0	0	0	0	0	1	1	0	0	1	0	0	0	0	2	0
K02586	0	1	2	1	1	0	0	0	0	0	0	0	0	0	0	0	0	3	0	0	0	0	0	0	0	0	0	0	0	2	0	0	2	0	0	0	0	0	1	1	0	0	1	0	0	0	0	2	0
K02587	0	1	2	1	1	0	0	0	0	0	0	0	0	0	0	0	0	3	0	0	0	0	0	0	0	0	0	0	0	2	0	0	2	0	0	0	0	0	1	1	0	0	1	0	0	0	0	2	0
K02588	0	1	2	1	1	0	0	0	0	0	0	0	0	0	0	0	0	3	0	0	0	0	0	0	1	0	0	0	0	2	0	0	2	0	0	0	0	0	1	1	0	0	1	0	0	0	0	2	0
K02589	0	1	2	1	0	0	0	0	0	0	0	0	0	0	0	0	0	3	0	0	0	0	0	0	1	0	0	0	0	0	0	0	0	0	0	0	0	0	1	0	0	0	0	0	0	0	0	0	0
K02590	0	1	2	1	0	0	0	0	0	0	0	0	0	0	0	0	0	3	0	0	0	0	0	0	1	0	0	0	0	0	0	0	0	0	0	0	0	0	1	0	0	0	0	0	0	0	0	0	0
K02591	0	1	2	1	1	0	0	0	0	0	0	0	0	0	0	0	0	3	0	0	0	0	0	0	0	0	0	0	0	2	0	0	2	0	0	0	0	0	1	1	0	0	1	0	0	0	0	2	0
K02592	0	1	2	1	1	0	0	0	0	0	0	0	0	0	0	0	0	0	0	0	0	0	0	0	0	0	0	0	0	2	0	0	2	0	0	0	0	0	1	1	0	0	1	0	0	0	0	2	0
K02593	0	0	0	0	0	0	0	0	0	0	0	0	0	0	0	0	0	0	0	0	0	0	0	0	0	0	0	0	0	2	0	0	2	0	0	0	0	0	0	1	0	0	0	0	0	0	0	1	0
K02594	0	1	2	1	1	0	0	0	0	0	0	0	0	0	0	0	0	3	0	0	0	0	0	0	0	0	0	0	0	2	0	0	2	0	0	0	0	0	1	1	0	0	1	0	0	0	0	2	0
K02595	0	0	0	0	0	0	0	0	0	0	0	0	0	0	0	0	0	0	0	0	0	0	0	0	0	0	0	0	0	2	0	0	2	0	0	0	0	0	0	1	0	0	0	0	0	0	0	1	0
K02596	0	0	0	0	0	0	3	0	0	0	0	0	0	0	0	0	0	3	0	0	0	0	0	0	0	0	0	0	0	2	0	0	2	0	0	0	0	0	0	1	0	0	1	0	0	1	0	1	0
K02597	0	0	0	0	0	0	0	0	0	0	0	0	0	0	0	0	0	0	0	0	0	0	0	0	0	0	0	0	0	2	0	0	2	0	0	0	0	0	0	1	0	0	0	0	0	0	0	1	0
K02598	3	13	45	71	9	0	6	14	2	0	1	1	4	7	6	1	6	0	1	3	43	1	12	2	6	22	0	0	2	2	32	53	42	2	1	27	0	0	27	2	2	0	20	1	25	8	26	14	6
K02600	653	34	131	132	61	542	379	44	432	2598	232	452	33	28	34	331	140	4	454	44	113	16	268	10	76	189	90	9	116	1375	419	577	589	499	578	960	799	1321	510	126	181	192	805	538	408	429	218	165	157
K02601	653	30	128	132	50	542	379	44	432	2598	232	452	33	28	34	331	140	4	454	44	113	16	268	10	77	189	90	9	116	1375	419	577	589	499	578	960	799	1321	510	126	180	192	805	538	408	429	218	165	157
K02613	0	0	0	0	1	0	0	0	0	0	0	0	0	0	0	0	0	0	0	0	0	0	0	0	0	0	0	0	0	1	0	0	0	0	0	0	0	0	0	0	0	0	0	0	0	0	0	0	0
K02614	0	0	0	0	0	0	0	0	0	0	0	0	0	0	0	0	0	0	0	0	0	0	0	0	2	0	0	0	0	0	0	0	0	0	0	0	0	0	0	0	0	0	0	0	0	0	0	0	0
K02616	0	0	1	0	0	0	0	0	0	0	0	0	0	0	0	0	0	0	0	0	0	0	0	0	0	0	0	0	0	0	0	0	0	0	0	0	0	0	0	0	0	0	0	0	0	0	0	0	0
K02619	5	14	12	4	35	0	4	0	0	0	0	1	4	6	0	0	2	3	0	0	1	5	85	0	14	27	0	0	0	2	0	2	3	0	0	1	0	0	0	1	1	0	0	0	11	1	0	2	0
K02621	612	22	88	21	53	542	369	27	430	2598	231	452	31	21	27	330	136	1	454	36	71	13	242	6	59	157	90	8	114	1342	384	518	545	498	564	924	798	1310	478	122	165	190	783	532	373	420	187	150	152
K02622	612	22	88	21	53	542	369	27	430	2598	231	452	31	21	27	330	136	1	454	36	71	13	242	6	59	157	90	8	114	1342	384	518	545	498	564	924	798	1310	478	122	165	190	783	532	373	420	187	150	152
K02624	0	0	0	0	0	0	0	0	0	0	0	0	0	0	0	0	0	0	0	0	0	0	0	0	0	0	0	0	0	0	0	0	0	0	0	0	0	0	0	0	0	0	0	0	0	0	0	0	0
K02634	0	0	0	0	1	0	0	4	0	0	0	0	2	1	0	0	0	0	0	0	0	0	0	0	0	0	0	0	0	22	1	0	2	0	0	0	0	4	0	2	10	0	0	6	0	0	0	0	0
K02635	0	0	0	0	1	0	0	4	0	0	0	0	2	1	0	0	0	0	0	0	0	0	0	0	0	0	0	0	0	22	1	0	2	0	0	0	0	4	0	2	10	0	0	6	0	0	0	0	0
K02636	0	0	0	0	2	0	0	7	0	0	0	0	4	2	0	0	0	3	0	0	0	0	0	0	0	1	0	1	0	45	2	1	5	0	0	0	1	9	0	3	20	0	0	11	0	0	0	0	0
K02637	0	0	0	0	1	0	0	4	0	0	0	0	2	1	0	0	0	0	0	0	0	0	0	0	0	0	0	0	0	22	1	0	2	0	0	0	0	4	0	2	10	0	0	6	0	0	0	0	0
K02638	0	0	0	0	1	0	0	4	0	0	0	0	2	1	0	0	0	0	0	0	0	0	0	0	0	0	0	0	0	22	1	0	2	0	0	0	0	4	0	2	10	0	0	6	0	0	0	0	0
K02639	0	0	0	0	5	0	0	18	0	0	0	0	10	6	0	0	0	0	0	0	0	0	0	0	0	2	0	2	0	112	5	2	12	0	0	0	2	22	0	8	50	0	0	28	0	0	0	0	0
K02640	0	0	0	0	1	0	0	4	0	0	0	0	2	1	0	0	0	0	0	0	0	0	0	0	0	0	0	0	0	22	1	0	2	0	0	0	0	4	0	2	10	0	0	6	0	0	0	0	0
K02641	0	0	0	0	1	0	0	4	0	0	0	0	2	1	0	0	0	0	0	0	0	0	0	0	0	0	0	0	0	22	1	0	2	0	0	0	0	4	0	2	10	0	0	6	0	0	0	0	0
K02642	0	0	0	0	0	0	0	0	0	0	0	0	0	0	0	0	0	0	0	0	0	0	0	0	0	0	0	0	0	2	0	0	2	0	0	0	0	0	0	0	0	0	0	0	0	0	0	0	0
K02643	0	0	0	0	0	0	0	0	0	0	0	0	0	0	0	0	0	0	0	0	0	0	0	0	0	0	0	0	0	2	0	0	2	0	0	0	0	0	0	0	0	0	0	0	0	0	0	0	0
K02647	5	6	4	3	13	0	0	0	0	0	0	1	4	6	0	0	2	0	0	0	1	5	85	0	10	27	0	0	0	0	0	0	0	0	0	1	0	0	0	0	1	0	0	0	11	0	0	0	0
K02650	0	6	9	3	18	0	1	11	0	0	0	1	10	3	0	0	2	3	0	0	0	1	0	0	0	2	0	3	0	70	3	6	2	0	0	0	2	14	1	4	31	0	1	16	11	0	0	0	0
K02651	9	27	21	3	60	0	1	0	0	0	0	0	0	9	0	0	0	0	0	0	0	5	170	1	16	52	0	1	0	0	0	0	0	0	0	1	0	0	0	0	2	0	0	0	2	0	0	1	0
K02652	8	27	57	74	40	0	7	21	2	0	1	1	8	12	6	1	6	6	1	3	43	5	98	2	22	50	0	2	2	51	34	56	44	2	1	28	1	9	28	5	24	0	21	12	26	8	26	15	6
K02653	8	26	56	73	39	0	7	17	2	0	1	1	6	12	6	1	6	3	1	3	43	5	98	2	23	49	0	1	2	29	33	55	44	2	1	28	1	4	27	3	14	0	20	6	26	8	26	14	6
K02654	16	53	111	146	78	0	21	35	3	0	3	2	11	24	12	1	12	6	1	7	86	11	195	4	37	99	0	3	4	58	66	111	88	3	2	56	2	9	53	8	29	0	41	13	52	18	52	31	12
K02655	5	14	12	4	34	0	1	0	0	0	0	2	4	6	0	0	2	0	0	0	1	5	85	0	8	27	0	1	0	6	0	2	0	0	0	1	0	0	0	0	2	0	0	0	11	0	0	0	0
K02656	5	14	11	4	34	0	1	0	0	0	0	1	4	6	0	0	2	0	0	0	1	4	85	0	8	27	0	1	0	0	0	2	0	0	0	1	0	0	0	0	1	0	0	0	11	0	0	0	0
K02657	0	0	0	0	3	0	1	10	0	0	0	0	6	2	0	0	0	0	0	0	0	0	0	0	0	2	0	2	0	66	3	4	5	0	0	0	2	14	0	4	30	0	0	16	0	0	0	0	0
K02658	0	0	0	0	3	0	0	10	0	0	0	0	6	2	0	0	0	3	0	0	0	0	0	0	0	2	0	3	0	66	3	4	5	0	0	0	2	14	0	4	30	0	0	16	0	0	0	0	0
K02659	0	0	0	0	2	0	0	7	0	0	0	0	4	1	0	0	0	0	0	0	0	0	0	0	0	1	0	2	0	45	2	3	5	0	0	0	1	9	0	3	20	0	0	11	0	0	0	0	0
K02660	0	0	0	0	3	0	0	10	0	0	0	0	6	2	0	0	0	3	0	0	0	0	0	0	0	2	0	2	0	66	3	4	5	0	0	0	2	14	0	4	30	0	0	16	0	0	0	0	0
K02662	5	15	14	5	35	0	0	4	0	0	0	1	6	7	0	0	2	3	0	0	1	5	85	0	11	27	0	1	0	28	1	3	2	0	0	1	1	4	1	2	12	0	0	6	11	0	0	1	0
K02663	5	15	14	5	35	0	1	4	0	0	0	1	6	7	0	0	2	3	0	0	1	4	85	0	9	27	0	1	0	28	1	3	2	0	0	1	1	4	1	2	12	0	0	6	11	0	0	1	0
K02664	5	14	12	4	35	0	0	4	0	0	0	1	6	7	0	0	2	3	0	0	1	5	85	0	8	27	0	1	0	23	1	3	2	0	0	1	1	4	0	2	11	0	0	6	11	0	0	0	0
K02665	5	14	12	4	34	0	0	0	0	0	0	1	4	6	0	0	2	3	0	0	1	4	85	0	8	27	0	1	0	0	0	2	0	0	0	1	0	0	0	0	1	0	0	0	11	0	0	0	0
K02666	5	14	12	4	35	0	0	4	0	0	0	1	6	7	0	0	2	3	0	0	1	4	85	0	8	27	0	1	0	29	1	3	2	0	0	1	1	4	0	2	12	0	0	6	11	0	0	0	0
K02667	0	0	0	0	0	0	0	0	0	0	0	0	0	0	0	0	0	0	0	0	0	0	0	0	0	0	0	1	0	0	0	2	0	0	0	0	0	0	0	0	0	0	0	0	0	0	0	0	0
K02668	0	0	0	0	0	0	0	0	0	0	0	0	0	0	0	0	0	0	0	0	0	0	0	0	0	0	0	1	0	0	0	2	0	0	0	0	0	0	0	0	0	0	0	0	0	0	0	0	0
K02669	8	27	58	74	41	0	11	21	2	0	1	1	8	13	6	1	6	6	1	3	43	5	98	2	26	50	0	2	2	52	34	56	46	2	1	28	1	9	28	6	24	0	21	12	26	9	26	16	6
K02670	5	14	11	4	34	0	0	0	0	0	0	1	4	6	0	0	2	0	0	0	1	5	85	0	8	27	0	2	0	0	0	2	0	0	0	1	0	0	0	0	1	0	0	0	11	0	0	0	0
K02671	5	14	12	4	34	0	1	0	0	0	0	1	4	6	0	0	2	0	0	0	1	5	85	0	8	27	0	1	0	0	0	2	0	0	0	1	0	0	0	0	1	0	0	0	11	0	0	0	0
K02672	5	14	12	4	34	0	1	0	0	0	0	1	4	6	0	0	2	3	0	0	1	5	85	0	8	27	0	1	0	5	0	2	0	0	0	1	0	0	0	0	2	0	0	0	11	0	0	0	0
K02673	0	0	0	0	1	0	0	0	0	0	0	0	0	0	0	0	0	0	0	0	0	0	0	0	0	0	0	1	0	0	0	2	0	0	0	0	0	0	0	0	0	0	0	0	0	0	0	0	0
K02674	0	0	1	0	1	0	0	0	0	0	0	0	0	0	0	0	0	3	0	0	0	0	0	0	0	0	0	1	0	5	0	2	0	0	0	0	0	0	0	0	1	0	0	0	0	0	0	0	0
K02676	0	0	0	0	1	0	0	0	0	0	0	0	0	0	0	0	0	0	0	0	0	0	0	0	0	0	0	1	0	0	0	2	0	0	0	0	0	0	0	0	0	0	0	0	0	0	0	0	0
K02680	0	0	1	0	0	0	0	0	0	0	0	0	0	0	0	0	0	0	0	0	0	0	0	0	0	0	0	0	0	0	0	0	0	0	0	0	0	0	0	0	0	0	0	0	0	0	0	0	0
K02682	5	9	5	1	18	0	0	0	0	0	0	0	0	4	0	0	0	0	0	0	0	4	85	0	8	27	0	0	0	0	0	0	0	0	0	1	0	0	0	0	1	0	0	0	0	0	0	0	0
K02686	5	6	4	3	13	0	0	0	0	0	0	1	4	6	0	0	2	0	0	0	1	5	85	0	8	27	0	0	0	0	0	0	0	0	0	1	0	0	0	0	1	0	0	0	11	0	0	0	0
K02687	8	26	56	73	40	0	11	17	2	0	1	1	6	12	6	1	6	0	1	3	43	5	98	2	24	49	0	2	2	25	33	55	44	2	1	28	1	4	27	4	14	0	21	6	26	9	26	15	6
K02689	0	0	0	0	1	0	0	4	0	0	0	0	2	1	0	0	0	0	0	0	0	0	0	0	0	0	0	0	0	22	1	0	2	0	0	0	0	4	0	2	10	0	0	6	0	0	0	0	0
K02690	0	0	0	0	1	0	0	4	0	0	0	0	2	1	0	0	0	0	0	0	0	0	0	0	0	0	0	0	0	22	1	0	2	0	0	0	0	4	0	2	10	0	0	6	0	0	0	0	0
K02691	0	0	0	0	1	0	0	4	0	0	0	0	2	1	0	0	0	0	0	0	0	0	0	0	0	0	0	0	0	22	1	0	2	0	0	0	0	4	0	2	10	0	0	6	0	0	0	0	0
K02692	0	0	0	0	1	0	0	4	0	0	0	0	2	1	0	0	0	0	0	0	0	0	0	0	0	0	0	0	0	22	1	0	2	0	0	0	0	4	0	2	10	0	0	6	0	0	0	0	0
K02693	0	0	0	0	1	0	0	4	0	0	0	0	2	1	0	0	0	0	0	0	0	0	0	0	0	0	0	0	0	22	1	0	2	0	0	0	0	4	0	2	10	0	0	6	0	0	0	0	0
K02694	0	0	0	0	1	0	0	4	0	0	0	0	2	1	0	0	0	0	0	0	0	0	0	0	0	0	0	0	0	22	1	0	2	0	0	0	0	4	0	2	10	0	0	6	0	0	0	0	0
K02696	0	0	0	0	1	0	0	4	0	0	0	0	2	1	0	0	0	0	0	0	0	0	0	0	0	0	0	0	0	22	1	0	2	0	0	0	0	4	0	2	10	0	0	6	0	0	0	0	0
K02697	0	0	0	0	1	0	0	4	0	0	0	0	2	1	0	0	0	0	0	0	0	0	0	0	0	0	0	0	0	22	1	0	2	0	0	0	0	4	0	2	10	0	0	6	0	0	0	0	0
K02698	0	0	0	0	2	0	0	7	0	0	0	0	4	2	0	0	0	0	0	0	0	0	0	0	0	1	0	1	0	45	2	1	5	0	0	0	1	9	0	3	20	0	0	11	0	0	0	0	0
K02699	0	0	0	0	1	0	0	4	0	0	0	0	2	1	0	0	0	0	0	0	0	0	0	0	0	0	0	0	0	22	1	0	2	0	0	0	0	4	0	2	10	0	0	6	0	0	0	0	0
K02700	0	0	0	0	1	0	0	4	0	0	0	0	2	1	0	0	0	0	0	0	0	0	0	0	0	0	0	0	0	22	1	0	2	0	0	0	0	4	0	2	10	0	0	6	0	0	0	0	0
K02702	0	0	0	0	0	0	0	4	0	0	0	0	2	0	0	0	0	0	0	0	0	0	0	0	0	0	0	0	0	21	1	0	0	0	0	0	0	4	0	2	10	0	0	6	0	0	0	0	0
K02703	0	0	0	0	4	0	0	14	0	0	0	0	8	4	0	0	0	0	0	0	0	0	0	0	0	2	0	2	0	90	4	2	10	0	0	0	2	18	0	6	40	0	0	22	0	0	0	0	0
K02704	0	0	0	0	1	0	0	4	0	0	0	0	2	1	0	0	0	0	0	0	0	0	0	0	0	0	0	0	0	22	1	0	2	0	0	0	0	4	0	2	10	0	0	6	0	0	0	0	0
K02705	0	0	0	0	2	0	0	7	0	0	0	0	4	2	0	0	0	0	0	0	0	0	0	0	0	1	0	1	0	44	2	1	2	0	0	0	1	9	0	3	20	0	0	11	0	0	0	0	0
K02706	0	0	0	0	2	0	0	7	0	0	0	0	4	2	0	0	0	0	0	0	0	0	0	0	0	1	0	1	0	45	2	1	5	0	0	0	1	9	0	3	20	0	0	11	0	0	0	0	0
K02707	0	0	0	0	1	0	0	4	0	0	0	0	2	1	0	0	0	0	0	0	0	0	0	0	0	0	0	0	0	22	1	0	2	0	0	0	0	4	0	2	10	0	0	6	0	0	0	0	0
K02708	0	0	0	0	1	0	0	4	0	0	0	0	2	1	0	0	0	0	0	0	0	0	0	0	0	0	0	0	0	22	1	0	2	0	0	0	0	4	0	2	10	0	0	6	0	0	0	0	0
K02709	0	0	0	0	1	0	0	4	0	0	0	0	2	1	0	0	0	0	0	0	0	0	0	0	0	0	0	0	0	22	1	0	2	0	0	0	0	4	0	2	10	0	0	6	0	0	0	0	0
K02710	0	0	0	0	1	0	0	4	0	0	0	0	2	1	0	0	0	0	0	0	0	0	0	0	0	0	0	0	0	22	1	0	2	0	0	0	0	4	0	2	10	0	0	6	0	0	0	0	0
K02711	0	0	0	0	1	0	0	4	0	0	0	0	2	1	0	0	0	0	0	0	0	0	0	0	0	0	0	0	0	22	1	0	2	0	0	0	0	4	0	2	10	0	0	6	0	0	0	0	0
K02712	0	0	0	0	1	0	0	4	0	0	0	0	2	1	0	0	0	0	0	0	0	0	0	0	0	0	0	0	0	22	1	0	2	0	0	0	0	4	0	2	10	0	0	6	0	0	0	0	0
K02713	0	0	0	0	1	0	0	4	0	0	0	0	2	1	0	0	0	0	0	0	0	0	0	0	0	0	0	0	0	22	1	0	2	0	0	0	0	4	0	2	10	0	0	6	0	0	0	0	0
K02714	0	0	0	0	1	0	0	4	0	0	0	0	2	1	0	0	0	0	0	0	0	0	0	0	0	0	0	0	0	22	1	0	2	0	0	0	0	4	0	2	10	0	0	6	0	0	0	0	0
K02715	0	0	0	0	1	0	0	4	0	0	0	0	2	1	0	0	0	0	0	0	0	0	0	0	0	0	0	0	0	22	1	0	2	0	0	0	0	4	0	2	10	0	0	6	0	0	0	0	0
K02716	0	0	0	0	1	0	0	4	0	0	0	0	2	1	0	0	0	0	0	0	0	0	0	0	0	0	0	0	0	22	1	0	2	0	0	0	0	4	0	2	10	0	0	6	0	0	0	0	0
K02717	0	0	0	0	1	0	0	4	0	0	0	0	2	1	0	0	0	0	0	0	0	0	0	0	0	0	0	0	0	22	1	0	2	0	0	0	0	4	0	2	10	0	0	6	0	0	0	0	0
K02718	0	0	0	0	1	0	0	4	0	0	0	0	2	1	0	0	0	0	0	0	0	0	0	0	0	0	0	0	0	22	1	0	2	0	0	0	0	4	0	2	10	0	0	6	0	0	0	0	0
K02719	0	0	0	0	2	0	0	7	0	0	0	0	4	2	0	0	0	0	0	0	0	0	0	0	0	1	0	1	0	44	2	1	2	0	0	0	1	9	0	3	20	0	0	11	0	0	0	0	0
K02720	0	0	0	0	2	0	0	7	0	0	0	0	4	2	0	0	0	0	0	0	0	0	0	0	0	1	0	1	0	44	2	1	2	0	0	0	1	9	0	3	20	0	0	11	0	0	0	0	0
K02722	0	0	0	0	1	0	0	4	0	0	0	0	2	1	0	0	0	0	0	0	0	0	0	0	0	0	0	0	0	22	1	0	2	0	0	0	0	4	0	2	10	0	0	6	0	0	0	0	0
K02723	0	0	0	0	1	0	0	4	0	0	0	0	2	1	0	0	0	0	0	0	0	0	0	0	0	0	0	0	0	22	1	0	2	0	0	0	0	4	0	2	10	0	0	6	0	0	0	0	0
K02724	0	0	0	0	1	0	0	4	0	0	0	0	2	1	0	0	0	0	0	0	0	0	0	0	0	0	0	0	0	22	1	0	2	0	0	0	0	4	0	2	10	0	0	6	0	0	0	0	0
K02742	5	14	12	4	33	0	1	0	0	0	0	1	4	6	0	0	2	0	0	0	1	5	85	0	8	27	0	0	0	0	0	0	0	0	0	1	0	0	0	0	1	0	0	0	11	0	0	0	0
K02744	7	14	43	71	9	0	6	14	2	0	1	1	4	11	6	1	6	0	1	3	43	1	98	2	16	48	0	0	2	2	32	53	42	2	1	28	0	0	26	2	3	0	20	1	25	8	26	13	6
K02745	4	2	2	2	5	0	0	0	0	0	0	1	4	6	0	0	2	0	0	0	0	1	86	0	8	26	0	0	0	0	0	0	0	0	0	1	0	0	0	0	1	0	0	0	10	0	0	0	0
K02746	4	2	2	2	5	0	0	0	0	0	0	1	4	6	0	0	2	0	0	0	0	1	86	0	8	26	0	0	0	0	0	0	0	0	0	1	0	0	0	0	1	0	0	0	10	0	0	0	0
K02747	4	2	2	2	5	0	0	0	0	0	0	1	4	6	0	0	2	0	0	0	0	1	86	0	8	26	0	0	0	0	0	0	0	0	0	1	0	0	0	0	1	0	0	0	10	0	0	0	0
K02750	3	12	42	68	4	0	6	14	2	0	1	0	0	5	6	1	3	0	1	3	42	0	12	2	6	22	0	0	2	1	32	53	42	2	1	27	0	0	26	2	2	0	20	1	15	8	26	13	6
K02753	1	8	5	1	18	0	0	0	0	0	0	0	0	0	0	0	0	0	0	0	0	4	0	0	1	1	0	0	0	0	0	0	0	0	0	0	0	0	0	0	0	0	0	0	0	0	0	0	0
K02757	3	12	42	68	5	0	6	14	2	0	1	0	0	5	6	1	3	0	1	3	42	0	12	2	7	22	0	0	2	1	32	53	42	2	1	27	0	0	26	2	2	0	20	1	15	8	26	13	6
K02759	11	16	44	71	10	0	6	14	2	0	1	1	4	16	6	1	6	0	1	3	43	1	183	2	23	73	0	0	2	2	32	53	42	2	1	28	0	0	26	2	3	0	20	1	25	8	26	13	6
K02760	11	16	44	71	10	0	6	14	2	0	1	1	4	16	6	1	6	0	1	3	43	1	183	2	23	73	0	0	2	2	32	53	42	2	1	28	0	0	26	2	3	0	20	1	25	8	26	13	6
K02761	16	40	129	210	22	0	20	42	4	0	4	2	7	27	18	2	15	0	2	10	128	1	208	5	34	117	0	0	6	4	96	158	124	4	2	82	0	0	76	6	8	0	58	2	65	24	78	40	18
K02763	0	4	4	0	10	0	0	0	0	0	0	0	0	0	0	0	0	0	0	0	0	0	0	0	0	0	0	0	0	0	0	0	0	0	0	0	0	0	0	0	0	0	0	0	0	0	0	0	0
K02764	0	4	4	0	10	0	0	0	0	0	0	0	0	0	0	0	0	0	0	0	0	0	0	0	0	0	0	0	0	0	0	0	0	0	0	0	0	0	0	0	0	0	0	0	0	0	0	0	0
K02765	3	17	48	70	15	0	7	14	2	0	1	0	0	5	6	1	3	0	1	3	42	0	12	2	7	22	0	0	2	1	32	53	42	2	1	27	0	0	27	2	2	0	20	1	15	8	26	14	6
K02768	11	46	105	144	65	0	15	28	3	0	2	2	7	18	12	2	11	0	1	6	86	6	110	3	20	71	0	0	4	3	64	105	83	3	2	54	0	0	51	4	5	0	39	2	52	16	52	27	12
K02769	5	23	21	7	57	0	1	0	0	0	0	2	7	8	0	0	5	0	0	0	1	6	86	0	8	27	0	0	0	0	0	0	0	0	0	1	0	0	0	0	1	0	0	0	22	0	0	0	0
K02770	625	72	225	231	89	542	389	68	434	2598	235	453	34	42	44	332	149	1	456	45	199	18	364	11	78	250	90	7	120	1345	481	674	669	502	566	1005	798	1310	556	128	172	191	842	534	428	444	265	191	169
K02771	0	0	0	0	0	0	0	0	0	0	0	0	0	0	0	0	0	0	0	0	0	0	0	0	1	0	0	0	0	0	0	0	0	0	0	0	0	0	0	0	0	0	0	0	0	0	0	0	0
K02773	6	23	84	137	8	0	13	28	3	0	2	0	0	10	12	2	7	0	1	6	85	0	24	3	11	44	0	0	4	3	64	105	83	3	2	54	0	0	51	4	4	0	39	2	29	16	52	26	12
K02774	8	35	126	206	12	0	20	42	4	0	4	0	0	15	18	2	10	0	2	10	127	0	36	4	17	66	0	0	6	4	96	158	125	4	2	80	0	0	76	6	6	0	58	2	44	24	78	40	18
K02775	8	35	126	206	12	0	20	42	4	0	4	0	0	15	18	2	10	0	2	10	127	0	36	4	18	66	0	0	6	4	96	158	125	4	2	80	0	0	76	6	6	0	58	2	44	24	78	40	18
K02777	617	43	173	160	43	542	381	54	433	2598	233	452	31	31	39	332	143	1	455	42	155	13	266	9	62	201	90	7	118	1343	449	621	628	500	565	978	798	1310	532	126	169	191	822	534	402	436	239	178	163
K02778	0	5	6	2	14	0	0	0	0	0	0	1	4	2	0	0	2	0	0	0	0	1	0	0	0	0	0	0	0	0	0	0	0	0	0	0	0	0	0	0	0	0	0	0	11	0	0	0	0
K02779	612	23	88	23	48	542	368	27	430	2598	231	453	34	23	27	330	139	1	454	36	71	13	242	6	52	157	90	7	114	1341	384	516	544	498	564	924	798	1310	478	122	165	190	783	532	383	420	187	150	152
K02781	3	16	45	68	15	0	6	14	2	0	1	0	0	5	6	1	3	0	1	3	42	0	12	2	6	22	0	0	2	1	32	53	42	2	1	27	0	0	26	2	3	0	20	1	15	8	26	14	6
K02783	4	24	50	69	32	0	7	14	2	0	1	0	0	5	6	1	3	0	1	3	43	4	12	2	7	23	0	0	2	1	32	53	42	2	1	27	0	0	26	2	3	0	20	1	15	8	26	14	6
K02784	8	26	55	73	38	0	7	14	2	0	1	1	4	11	6	1	6	0	1	3	43	5	98	2	14	49	0	0	2	2	32	53	42	2	1	28	0	0	27	2	3	0	20	1	26	8	26	14	6
K02786	3	12	42	68	4	0	6	14	2	0	1	0	0	5	6	1	3	0	1	3	42	0	12	2	7	22	0	0	2	1	32	53	42	2	1	27	0	0	26	2	2	0	20	1	15	8	26	13	6
K02788	0	0	0	0	0	0	0	0	0	0	0	0	0	0	0	0	0	0	0	0	0	0	0	0	1	0	0	0	0	0	0	0	0	0	0	0	0	0	0	0	0	0	0	0	0	0	0	0	0
K02790	0	4	4	0	10	0	0	0	0	0	0	0	0	0	0	0	0	0	0	0	0	0	0	0	0	0	0	0	0	0	0	0	0	0	0	0	0	0	0	0	0	0	0	0	0	0	0	0	0
K02791	6	30	93	141	24	0	13	28	3	0	2	1	4	12	12	2	9	0	1	6	85	1	24	3	12	44	0	0	4	3	64	105	83	3	2	54	0	0	53	4	4	0	39	2	40	16	52	27	12
K02793	6	23	84	137	9	0	13	28	3	0	2	0	0	10	12	2	7	0	1	6	85	0	24	3	13	44	0	0	4	3	64	105	83	3	2	54	0	0	51	4	5	0	39	2	29	16	52	26	12
K02794	6	23	84	137	8	0	13	28	3	0	2	0	0	10	12	2	7	0	1	6	85	0	24	3	18	44	0	0	4	3	64	105	83	3	2	54	0	0	51	4	4	0	39	2	29	16	52	26	12
K02795	8	35	126	206	12	0	20	42	4	0	4	0	0	15	18	2	10	0	2	10	127	0	36	4	24	66	0	0	6	4	96	158	125	4	2	80	0	0	76	6	6	0	58	2	44	24	78	40	18
K02796	6	23	84	137	8	0	13	28	3	0	2	0	0	10	12	1	7	0	1	6	85	0	24	3	16	44	0	0	4	3	64	105	83	3	2	54	0	0	51	4	4	0	39	2	29	16	52	26	12
K02798	3	12	43	68	5	0	6	14	2	0	1	0	0	5	6	1	3	0	1	3	42	0	12	2	6	22	0	0	2	1	32	53	42	2	1	27	0	0	26	2	2	0	20	1	15	8	26	13	6
K02799	0	0	1	0	0	0	0	0	0	0	0	0	0	0	0	0	0	0	0	0	0	0	0	0	0	0	0	0	0	0	0	0	0	0	0	0	0	0	0	0	0	0	0	0	0	0	0	0	0
K02800	11	34	92	139	28	0	13	28	3	0	2	0	0	14	12	2	7	0	1	6	85	4	110	3	21	71	0	0	4	3	64	105	83	3	2	55	0	0	52	4	5	0	39	2	30	16	52	27	12
K02802	0	4	4	0	10	0	0	0	0	0	0	0	0	0	0	0	0	0	0	0	0	0	0	0	0	0	0	0	0	0	0	0	0	0	0	0	0	0	0	0	0	0	0	0	0	0	0	0	0
K02803	0	5	5	2	14	0	0	0	0	0	0	1	4	2	0	0	2	0	0	0	0	1	0	0	0	0	0	0	0	0	0	0	0	0	0	0	0	0	0	0	0	0	0	0	11	0	0	0	0
K02804	8	35	62	75	62	0	8	14	2	0	1	2	7	13	6	1	8	0	1	3	44	6	98	2	14	49	0	0	2	2	32	53	42	2	1	28	0	0	26	2	3	0	20	1	37	8	26	14	6
K02806	19	65	154	215	80	0	21	42	4	0	4	2	7	27	18	2	15	0	2	10	129	10	207	6	35	120	0	1	6	4	96	160	124	4	2	83	0	0	80	6	9	0	59	2	67	24	78	42	18
K02809	0	0	1	0	0	0	0	0	0	0	0	0	0	0	0	0	0	0	0	0	0	0	0	0	0	0	0	0	0	0	0	0	0	0	0	0	0	0	0	0	0	0	0	0	0	0	0	0	0
K02810	9	20	48	71	20	0	7	14	2	0	1	0	0	9	6	1	3	0	1	3	43	9	97	2	16	50	0	0	2	1	32	53	42	2	1	28	0	0	27	2	3	0	20	1	15	8	26	14	6
K02818	0	4	5	0	10	0	1	0	0	0	0	0	0	0	0	0	0	0	0	0	0	0	0	0	0	0	0	0	0	0	0	0	0	0	0	0	0	0	0	0	0	0	0	0	0	0	0	0	0
K02819	612	21	85	19	40	542	369	26	430	2598	231	451	27	19	27	330	134	1	454	36	70	12	242	6	50	157	90	7	114	1340	384	516	545	498	564	924	798	1310	478	122	165	190	783	532	362	420	187	150	152
K02821	621	65	217	227	74	542	388	68	434	2598	235	452	31	36	44	332	146	1	456	45	198	17	278	10	68	224	90	7	120	1345	481	674	669	502	566	1004	798	1310	554	128	172	191	842	534	417	444	265	190	169
K02822	14	49	136	209	45	0	20	42	4	0	4	1	4	21	18	2	12	0	2	10	128	5	122	5	26	93	0	0	6	4	96	158	125	4	2	81	0	0	76	6	7	0	58	2	55	24	78	40	18
K02823	3	12	44	69	4	0	6	14	2	0	1	0	0	5	6	1	4	3	1	3	42	0	12	2	13	22	0	0	2	1	32	53	42	2	1	27	0	0	27	2	2	0	20	1	15	8	26	14	6
K02824	8	26	55	73	38	0	7	14	2	0	1	1	4	11	6	1	6	0	1	3	43	5	98	2	19	49	0	0	2	2	32	53	42	2	1	28	0	0	27	2	3	0	21	1	26	8	26	15	6
K02825	1	0	0	0	1	0	0	4	0	0	0	0	2	1	0	0	0	3	0	0	0	0	0	0	3	0	0	0	0	24	1	3	3	0	0	0	0	4	0	2	10	0	1	6	0	0	0	0	0
K02834	653	34	131	132	61	542	379	44	432	2598	232	452	33	28	34	331	140	4	454	44	113	16	268	10	76	189	90	9	116	1375	419	577	589	499	578	960	799	1321	510	126	181	192	805	538	408	429	218	165	157
K02835	653	34	131	132	61	542	379	44	432	2598	232	452	33	28	34	331	140	4	454	44	113	16	268	10	76	189	90	9	116	1375	419	577	589	499	578	960	799	1321	510	126	181	192	805	538	408	429	218	165	157
K02836	46	26	56	114	50	0	10	17	2	0	1	1	6	13	7	1	6	3	1	8	43	8	112	5	35	59	0	3	2	34	34	61	44	2	14	37	1	12	32	4	17	1	22	6	47	9	31	15	6
K02837	5	14	12	4	35	0	1	4	0	0	0	1	6	7	0	0	2	0	0	0	1	5	86	0	18	27	0	2	0	24	1	3	3	0	0	1	1	4	0	2	11	0	0	6	11	0	0	0	0
K02838	653	34	131	132	61	542	379	44	432	2598	232	452	33	28	34	331	140	4	454	44	113	16	268	10	76	189	90	9	116	1375	419	577	589	499	578	960	799	1321	510	126	181	192	805	538	408	429	218	165	157
K02841	0	0	0	0	0	0	4	0	0	0	0	0	0	0	0	0	0	3	0	0	0	0	0	0	2	0	0	0	0	0	0	0	0	0	0	0	0	0	0	1	0	0	0	0	0	1	0	1	0
K02843	11	35	97	143	32	0	17	28	3	0	2	1	4	16	12	1	9	9	1	6	85	5	110	4	21	71	0	0	4	4	64	108	83	3	2	55	0	0	54	4	5	0	39	2	40	17	52	29	12
K02844	0	0	0	0	0	0	0	0	0	0	0	0	0	0	0	0	0	3	0	0	0	0	0	0	2	0	0	0	0	0	0	0	0	0	0	0	0	0	0	0	0	0	0	0	0	0	0	0	0
K02849	0	4	4	0	10	0	0	0	0	0	0	0	0	0	0	0	0	3	0	0	0	0	0	0	2	0	0	0	0	0	0	0	0	0	0	0	0	0	0	1	0	0	0	0	0	0	0	1	0
K02850	3	13	46	70	5	0	6	14	2	0	1	0	0	5	6	1	3	0	1	3	42	0	12	2	6	22	0	0	2	1	32	53	42	2	1	27	0	0	28	2	2	0	20	1	15	8	26	14	6
K02851	1	9	7	3	23	0	0	0	0	0	0	1	4	2	0	0	2	0	0	0	1	4	0	0	2	1	0	0	0	0	0	2	0	0	0	0	0	0	0	0	1	0	0	0	11	0	0	0	0
K02852	0	0	0	0	1	0	0	4	0	0	0	0	2	1	0	0	0	0	0	0	0	0	0	0	0	0	0	0	0	22	1	0	2	0	0	0	0	4	0	2	10	0	0	6	0	0	0	0	0
K02856	0	0	0	0	0	0	0	0	0	0	0	0	0	0	0	0	0	0	0	0	0	0	0	0	1	0	0	0	0	0	0	0	0	0	0	0	0	0	0	0	0	0	0	0	0	0	0	0	0
K02858	43	18	16	46	48	0	4	4	0	0	0	1	6	8	1	0	2	3	0	5	1	8	99	3	18	37	0	2	0	32	2	9	3	0	13	10	1	12	5	2	14	1	1	6	33	1	5	2	0
K02860	46	26	56	114	50	0	11	17	2	0	1	1	6	13	7	1	6	0	1	8	43	8	112	5	31	59	0	3	2	29	34	61	44	2	14	37	1	12	32	4	16	1	22	6	47	9	31	15	6
K02863	653	30	128	132	50	542	379	44	432	2598	232	452	33	28	34	331	140	4	454	44	113	16	268	10	76	189	90	9	116	1375	419	577	589	499	578	960	799	1321	510	126	180	192	805	538	408	429	218	165	157
K02864	653	34	130	132	61	542	379	44	432	2598	232	452	33	28	34	331	140	4	454	44	113	16	268	10	76	189	90	9	116	1375	419	577	589	499	578	960	799	1321	510	126	181	192	805	538	408	429	218	165	157
K02867	653	30	128	132	50	542	379	44	432	2598	232	452	33	28	34	331	140	4	454	44	113	16	268	10	76	189	90	9	116	1375	419	577	589	499	578	960	799	1321	510	126	180	192	805	538	408	429	218	165	157
K02871	653	34	131	132	61	542	379	44	432	2598	232	452	33	28	34	331	140	7	454	44	113	16	268	10	76	189	90	9	116	1375	419	577	589	499	578	960	799	1321	510	126	181	192	805	538	408	429	218	165	157
K02874	653	34	131	132	61	542	379	44	432	2598	232	452	33	28	34	331	140	4	454	44	113	16	268	10	73	189	90	9	116	1375	419	577	589	499	578	960	799	1321	510	126	181	192	805	538	408	429	218	165	157
K02876	653	34	131	132	61	542	379	44	432	2598	232	452	33	28	34	331	140	4	454	44	113	16	268	10	76	189	90	9	116	1375	419	577	589	499	578	960	799	1321	510	126	181	192	805	538	408	429	218	165	157
K02878	653	34	131	132	61	542	379	44	432	2598	232	452	33	28	34	331	140	4	454	44	113	16	268	10	76	189	90	9	116	1375	419	577	589	499	578	960	799	1321	510	126	181	192	805	538	408	429	218	165	157
K02879	653	34	131	132	61	542	379	44	432	2598	232	452	33	28	34	331	140	4	454	44	113	16	268	10	75	189	90	9	116	1375	419	577	589	499	578	960	799	1321	510	126	181	192	805	538	408	429	218	165	157
K02881	653	34	131	132	61	542	379	44	432	2598	232	452	33	28	34	331	140	4	454	44	113	16	268	10	76	189	90	9	116	1375	419	577	589	499	578	960	799	1321	510	126	181	192	805	538	408	429	218	165	157
K02884	653	34	131	132	61	542	379	44	432	2598	232	452	33	28	34	331	140	4	454	44	113	16	268	10	76	189	90	9	116	1375	419	577	589	499	578	960	799	1321	510	126	181	192	805	538	408	429	218	165	157
K02886	653	30	128	132	50	542	379	44	432	2598	232	452	33	28	34	331	140	4	454	44	113	16	268	10	76	189	90	9	116	1375	419	577	589	499	578	960	799	1321	510	126	180	192	805	538	408	429	218	165	157
K02887	653	34	131	132	61	542	379	44	432	2598	232	452	33	28	34	331	140	4	454	44	113	16	268	10	76	189	90	9	116	1375	419	577	589	499	578	960	799	1321	510	126	181	192	805	538	408	429	218	165	157
K02888	653	30	128	132	50	542	379	44	432	2598	232	452	33	28	34	331	140	4	454	44	113	16	268	10	76	189	90	9	116	1375	419	577	589	499	578	960	799	1321	510	126	180	192	805	538	408	429	218	165	157
K02890	653	34	131	132	61	542	379	44	432	2598	232	452	33	28	34	331	140	4	454	44	113	16	268	10	76	189	90	9	116	1375	419	577	589	499	578	960	799	1321	510	126	181	192	805	538	408	429	218	165	157
K02892	653	34	131	132	61	542	379	44	432	2598	232	452	33	28	34	331	140	4	454	44	113	16	268	10	76	189	90	9	116	1375	419	577	589	499	578	960	799	1321	510	126	181	192	805	538	408	429	218	165	157
K02895	653	34	131	132	61	542	379	44	432	2598	232	452	33	28	34	331	140	4	454	44	113	16	268	10	76	189	90	9	116	1375	419	577	589	499	578	960	799	1321	510	126	181	192	805	538	408	429	218	165	157
K02897	43	14	12	45	45	0	4	4	0	0	0	1	6	8	1	0	3	3	0	5	1	8	99	3	27	37	0	3	0	33	2	9	3	0	13	10	1	12	5	2	14	1	2	6	32	1	5	2	0
K02899	653	34	131	132	61	542	379	44	432	2598	232	452	33	28	34	331	140	4	454	44	113	16	268	10	76	189	90	9	116	1375	419	577	589	499	578	960	799	1321	510	126	181	192	805	538	408	429	218	165	157
K02902	653	30	128	132	50	542	379	44	432	2598	232	452	33	28	34	331	140	4	454	44	113	16	268	10	76	189	90	9	116	1375	419	577	589	499	578	960	799	1321	510	126	180	192	805	538	408	429	218	165	157
K02904	653	34	131	132	60	542	379	44	432	2598	232	452	33	28	34	331	140	4	454	44	113	16	268	10	73	189	90	9	116	1375	419	577	589	499	578	960	799	1321	510	126	181	192	805	538	408	429	218	165	157
K02906	653	34	131	132	61	542	379	44	432	2598	232	452	33	28	34	331	140	4	454	44	113	16	268	10	76	189	90	9	116	1375	419	577	589	499	578	960	799	1321	510	126	181	192	805	538	408	429	218	165	157
K02907	8	26	56	73	46	0	7	14	2	0	1	1	4	11	6	1	6	0	1	3	43	5	98	2	21	49	0	1	2	3	32	55	42	2	1	28	0	0	27	2	4	0	20	1	26	8	26	14	6
K02909	658	48	142	135	94	542	379	44	432	2598	232	453	36	34	34	331	142	4	454	44	114	21	353	11	84	216	90	10	116	1375	419	577	589	499	578	960	799	1321	510	126	182	192	805	538	420	429	218	166	157
K02911	652	27	126	131	43	542	378	44	432	2598	232	452	33	28	34	331	140	4	454	44	113	13	268	10	72	188	90	9	116	1375	419	577	589	499	578	960	799	1321	510	126	180	192	805	538	408	429	218	165	157
K02913	1258	35	202	148	54	1085	746	70	862	5195	463	903	60	44	61	661	274	2	908	79	183	21	425	16	116	318	181	16	231	2715	803	1093	1133	996	1141	1883	1597	2630	988	249	344	382	1588	1070	770	850	404	315	309
K02914	653	34	130	132	60	542	379	44	432	2598	232	452	33	28	34	331	140	4	454	44	113	16	268	10	75	189	90	9	116	1370	419	577	589	499	578	960	799	1321	510	126	180	192	805	538	408	429	218	165	157
K02916	653	34	131	132	60	542	379	44	432	2598	232	452	33	28	34	331	140	4	454	44	113	16	268	10	76	189	90	9	116	1375	419	577	589	499	578	960	799	1321	510	126	181	192	805	538	408	429	218	165	157
K02919	657	41	137	134	75	542	379	44	432	2598	232	453	36	34	34	331	142	1	454	44	114	18	353	11	81	215	90	10	116	1375	419	577	589	499	577	960	799	1321	510	126	182	192	804	538	419	429	218	165	157
K02926	653	34	131	132	61	542	379	44	432	2598	232	452	33	28	34	331	140	4	454	44	113	16	268	10	76	189	90	9	116	1375	419	577	589	499	578	960	799	1321	510	126	181	192	805	538	408	429	218	165	157
K02931	653	34	131	132	61	542	379	44	432	2598	232	452	33	28	34	331	140	4	454	44	113	16	268	10	76	189	90	9	116	1375	419	577	589	499	578	960	799	1321	510	126	181	192	805	538	408	429	218	165	157
K02933	653	34	131	132	61	542	379	44	432	2598	232	452	33	28	34	331	140	4	454	44	113	16	268	10	76	189	90	9	116	1375	419	577	589	499	578	960	799	1321	510	126	181	192	805	538	408	429	218	165	157
K02935	653	34	131	132	61	542	379	44	432	2598	232	452	33	28	34	331	140	4	454	44	113	16	268	10	76	189	90	9	116	1375	419	577	589	499	578	960	799	1321	510	126	181	192	805	538	408	429	218	165	157
K02939	653	34	131	132	61	542	379	44	432	2598	232	452	33	28	34	331	140	4	454	44	113	16	268	10	76	189	90	9	116	1375	419	577	589	499	578	960	799	1321	510	126	181	192	805	538	408	429	218	165	157
K02945	46	22	52	114	40	0	11	21	2	0	1	1	8	14	7	1	6	3	1	8	43	8	112	5	34	60	0	3	2	57	35	62	47	2	14	37	1	16	32	6	26	1	22	12	47	9	31	15	6
K02946	653	34	131	132	61	542	379	44	432	2598	232	452	33	28	34	331	140	4	454	44	113	16	268	10	76	189	90	9	116	1375	419	577	589	499	578	960	799	1321	510	126	181	192	805	538	408	429	218	165	157
K02948	653	34	131	132	61	542	379	44	432	2598	232	452	33	28	34	331	140	4	454	44	113	16	268	10	76	189	90	9	116	1375	419	577	589	499	578	960	799	1321	510	126	181	192	805	538	408	429	218	165	157
K02950	653	30	128	132	50	542	379	44	432	2598	232	452	33	28	34	331	140	4	454	44	113	16	268	10	76	189	90	9	116	1375	419	577	589	499	578	960	799	1321	510	126	180	192	805	538	408	429	218	165	157
K02952	653	34	131	132	61	542	379	44	432	2598	232	452	33	28	34	331	140	4	454	44	113	16	268	10	76	189	90	9	116	1375	419	577	589	499	578	960	799	1321	510	126	181	192	805	538	408	429	218	165	157
K02954	653	34	131	132	61	542	379	44	432	2598	232	452	33	28	34	331	140	4	454	44	113	16	268	10	76	189	90	9	116	1375	419	577	589	499	578	960	799	1321	510	126	181	192	805	538	408	429	218	165	157
K02956	653	34	131	132	61	542	379	44	432	2598	232	452	33	28	34	331	140	4	454	44	113	16	268	10	76	189	90	9	116	1375	419	577	589	499	578	960	799	1321	510	126	181	192	805	538	408	429	218	165	157
K02959	653	34	131	132	61	542	379	44	432	2598	232	452	33	28	34	331	140	4	454	44	113	16	268	10	73	189	90	9	116	1375	419	577	589	499	578	960	799	1321	510	126	181	192	805	538	408	429	218	165	157
K02961	653	35	131	132	61	542	379	44	432	2598	232	452	33	28	34	331	140	4	454	44	113	16	268	10	76	189	90	9	116	1375	419	577	589	499	578	960	799	1321	510	126	181	192	805	538	408	429	218	165	157
K02963	653	35	131	132	61	542	379	44	432	2598	232	452	33	28	34	331	140	4	454	44	113	16	268	10	76	189	90	9	116	1375	419	577	589	499	578	960	799	1321	510	126	181	192	805	538	408	429	218	165	157
K02965	653	30	127	132	50	542	379	44	432	2598	232	452	33	28	34	331	140	4	454	44	113	16	268	10	76	189	90	9	116	1375	419	577	589	499	578	960	799	1321	510	126	180	192	805	538	408	429	218	165	157
K02967	653	34	131	132	61	542	379	44	432	2598	232	452	33	28	34	331	140	4	454	44	113	16	268	10	76	189	90	9	116	1375	419	577	589	499	578	960	799	1321	510	126	181	192	805	538	408	429	218	165	157
K02968	653	34	130	132	61	542	379	44	432	2598	232	452	33	28	34	331	140	4	454	44	113	16	268	10	76	189	90	9	116	1375	419	577	589	499	578	960	799	1321	510	126	181	192	805	538	408	429	218	165	157
K02970	650	22	88	62	57	542	372	34	430	2598	231	452	35	24	28	330	137	4	454	41	71	16	256	9	70	168	90	10	114	1396	388	525	550	498	577	933	799	1326	483	126	188	192	785	543	394	422	192	152	152
K02982	653	34	130	132	61	542	379	44	432	2598	232	452	33	28	34	331	140	4	454	44	113	16	268	10	75	189	90	9	116	1375	419	577	589	499	578	960	799	1321	510	126	181	192	805	538	408	429	218	165	157
K02986	653	34	131	132	61	542	379	44	432	2598	232	452	33	28	34	331	140	4	454	44	113	16	268	10	76	189	90	9	116	1375	419	577	589	499	578	960	799	1321	510	126	181	192	805	538	408	429	218	165	157
K02988	653	34	131	132	61	542	379	44	432	2598	232	452	33	28	34	331	140	4	454	44	113	16	268	10	76	189	90	9	116	1375	419	577	589	499	578	960	799	1321	510	126	181	192	805	538	408	429	218	165	157
K02990	653	34	131	132	61	542	379	44	432	2598	232	452	33	28	34	331	140	4	454	44	113	16	268	10	76	189	90	9	116	1375	419	577	589	499	578	960	799	1321	510	126	181	192	805	538	408	429	218	165	157
K02992	653	30	128	132	50	542	379	44	432	2598	232	452	33	28	34	331	140	4	454	44	113	16	268	10	76	189	90	9	116	1375	419	577	589	499	578	960	799	1321	510	126	180	192	805	538	408	429	218	165	157
K02994	653	34	131	132	61	542	379	44	432	2598	232	452	33	28	34	331	140	4	454	44	113	16	268	10	76	189	90	9	116	1375	419	577	589	499	578	960	799	1321	510	126	181	192	805	538	408	429	218	165	157
K02996	653	34	130	132	61	542	379	44	432	2598	232	452	33	28	34	331	140	7	454	44	113	16	268	10	76	189	90	9	116	1375	419	577	589	499	578	960	799	1321	510	126	181	192	805	538	408	429	218	165	157
K03040	653	34	131	132	61	542	379	44	432	2598	232	452	33	28	34	331	140	4	454	44	113	16	268	10	77	189	90	9	116	1375	419	577	589	499	578	960	799	1321	510	126	181	192	805	538	408	429	218	165	157
K03043	652	31	129	131	53	542	378	44	432	2598	232	452	33	28	34	331	140	4	454	44	113	13	268	10	73	188	90	9	116	1375	419	577	589	499	577	960	799	1321	510	126	181	192	805	538	408	429	218	164	157
K03046	615	34	131	91	60	542	379	47	432	2598	232	452	35	28	33	331	140	4	454	39	113	13	254	7	66	180	90	9	116	1393	419	572	591	499	564	951	799	1318	505	127	189	191	805	544	387	429	213	164	157
K03048	609	20	119	87	15	542	374	40	432	2598	232	451	27	20	33	331	138	1	454	39	112	8	169	7	48	152	90	6	116	1342	417	569	586	499	564	950	798	1310	505	124	166	191	802	533	376	428	212	164	157
K03060	46	26	56	114	49	0	11	17	2	0	1	1	6	13	7	1	6	3	1	8	43	8	112	5	27	59	0	3	2	33	34	61	44	2	14	37	1	12	32	4	17	1	22	6	47	9	31	15	6
K03070	653	34	131	132	61	542	379	44	432	2598	232	452	33	28	34	331	140	4	454	44	113	16	268	10	79	189	90	9	116	1375	419	577	589	499	578	960	799	1321	510	126	181	192	805	538	408	429	218	165	157
K03071	43	14	12	45	44	0	1	0	0	0	0	1	4	7	1	0	2	0	0	5	1	8	99	3	18	37	0	2	0	9	1	8	0	0	13	10	0	7	5	0	4	1	1	0	32	0	5	0	0
K03072	51	45	71	118	93	0	11	18	2	0	1	2	9	19	7	1	8	3	1	8	44	13	197	5	33	86	0	3	2	33	34	61	44	2	14	37	1	12	32	4	18	1	21	6	59	9	31	16	6
K03073	46	22	52	114	39	0	11	17	2	0	1	1	6	13	7	1	6	3	1	8	43	8	112	5	32	59	0	3	2	34	34	61	44	2	14	37	1	12	32	4	16	1	22	6	47	9	31	15	6
K03074	51	45	71	118	93	0	11	18	2	0	1	2	9	19	7	1	8	3	1	8	44	13	197	5	33	86	0	3	2	33	34	61	44	2	14	37	1	12	32	4	18	1	21	6	59	9	31	16	6
K03075	653	30	128	132	50	542	379	44	432	2598	232	452	33	28	34	331	140	4	454	44	113	16	268	10	76	189	90	9	116	1375	419	577	589	499	578	960	799	1321	510	126	180	192	805	538	408	429	218	165	157
K03076	653	34	131	132	61	542	379	44	432	2598	232	452	33	28	34	331	140	4	454	44	113	16	268	10	77	189	90	9	116	1375	419	577	589	499	578	960	799	1321	510	126	181	192	805	538	408	429	218	165	157
K03077	5	14	11	4	32	0	0	0	0	0	0	1	4	6	0	0	2	0	0	0	1	4	85	0	12	27	0	0	0	0	0	0	0	0	0	1	0	0	0	0	1	0	0	0	11	0	0	0	0
K03078	1	12	11	3	32	0	0	0	0	0	0	1	4	2	0	0	2	0	0	0	1	4	0	0	1	1	0	0	0	0	0	0	0	0	0	0	0	0	0	0	0	0	0	0	11	0	0	0	0
K03079	0	0	1	0	0	0	0	0	0	0	0	0	0	0	0	0	0	0	0	0	0	0	0	0	0	0	0	0	0	0	0	0	0	0	0	0	0	0	0	0	0	0	0	0	0	0	0	0	0
K03081	3	12	42	68	4	0	6	14	2	0	1	0	0	5	6	1	3	0	1	3	42	0	12	2	6	22	0	0	2	1	32	53	42	2	1	27	0	0	26	2	2	0	20	1	15	8	26	13	6
K03082	8	25	51	70	32	0	7	14	2	0	1	0	0	9	6	1	3	0	1	3	43	4	97	2	16	49	0	0	2	1	32	53	42	2	1	28	0	0	26	2	3	0	20	1	15	8	26	14	6
K03086	656	47	175	201	66	542	385	58	433	2598	233	452	33	34	40	332	143	4	455	47	156	16	280	12	84	211	90	9	118	1377	451	630	633	500	578	987	799	1321	536	128	183	192	824	539	423	437	244	179	163
K03087	5	19	18	6	52	0	1	18	0	0	0	2	17	11	0	0	5	0	0	0	1	5	86	0	8	29	0	3	0	110	5	5	8	0	0	1	3	22	0	8	51	0	0	28	22	0	0	0	0
K03088	27	60	56	17	151	0	9	14	0	0	0	4	23	27	0	0	11	18	0	0	5	24	342	2	179	110	0	14	0	105	4	15	5	0	0	3	3	18	1	7	47	0	3	22	46	1	1	4	0
K03089	43	10	9	45	34	0	1	0	0	0	0	1	4	7	1	0	2	0	0	5	1	8	99	3	18	37	0	3	0	9	1	8	0	0	13	10	0	7	5	0	4	1	1	0	32	0	5	0	0
K03090	0	0	0	0	2	0	0	7	0	0	0	0	4	1	0	0	0	0	0	0	0	0	0	0	0	1	0	1	0	44	2	1	3	0	0	0	1	9	0	3	20	0	0	11	0	0	0	0	0
K03091	3	13	46	70	5	0	6	14	2	0	1	0	0	5	6	1	6	0	1	3	42	0	12	2	9	22	0	0	2	1	32	53	42	2	1	27	0	0	28	2	2	0	20	1	15	8	26	14	6
K03092	5	14	12	4	34	0	4	0	0	0	0	1	4	6	0	0	3	3	0	0	1	5	85	0	17	27	0	2	0	1	0	2	0	0	0	1	0	0	0	1	1	0	1	0	11	1	0	2	0
K03098	8	26	55	71	33	0	7	14	2	0	1	1	0	9	6	1	3	0	1	3	43	5	97	2	21	49	0	3	2	1	32	53	42	2	1	28	0	0	27	2	3	0	20	1	15	8	26	14	6
K03100	46	22	52	114	42	0	11	21	2	0	1	1	8	14	7	1	6	3	1	8	43	8	112	5	42	60	0	3	2	58	35	62	49	2	14	37	1	16	32	6	26	1	23	12	47	9	31	15	6
K03101	653	35	133	132	61	542	379	44	432	2598	232	452	33	28	34	331	140	4	454	44	113	16	268	11	76	189	90	9	116	1376	419	577	589	499	578	960	799	1321	511	126	181	192	805	538	409	429	218	166	157
K03106	653	34	131	132	61	542	379	44	432	2598	232	452	33	28	34	331	140	4	454	44	113	16	268	10	76	189	90	9	116	1375	419	577	589	499	578	960	799	1321	510	126	181	192	805	538	408	429	218	165	157
K03110	653	34	131	132	61	542	379	44	432	2598	232	452	33	28	34	331	140	4	454	44	113	16	268	10	76	189	90	9	116	1375	419	577	589	499	578	960	799	1321	510	126	181	192	805	538	408	429	218	165	157
K03111	653	34	132	132	62	542	379	47	432	2598	232	452	35	29	34	331	140	4	454	44	113	16	268	10	86	190	90	10	116	1399	420	578	592	499	578	960	799	1326	510	128	191	192	805	544	408	429	218	165	157
K03112	5	14	11	4	33	0	1	0	0	0	0	1	4	6	0	0	2	0	0	0	1	5	85	0	8	27	0	0	0	0	0	2	0	0	0	1	0	0	0	0	1	0	0	0	11	0	0	0	0
K03113	5	14	12	4	35	0	4	4	0	0	0	1	6	7	0	0	2	0	0	0	1	5	85	0	17	27	0	1	0	24	1	3	2	0	0	1	1	4	0	2	11	0	1	6	11	1	0	2	0
K03116	6	15	15	5	45	0	4	7	0	0	0	2	8	8	0	0	2	6	0	0	1	5	85	0	18	28	0	2	0	52	2	3	5	0	0	1	1	9	1	4	22	0	2	11	11	1	0	2	0
K03117	5	15	14	5	34	0	4	0	0	0	0	2	4	6	0	0	2	3	0	0	1	5	85	0	9	27	0	1	0	5	0	2	0	0	0	1	0	0	1	1	2	0	1	0	11	1	0	2	0
K03118	43	15	14	46	46	0	4	4	0	0	0	2	6	8	1	0	3	3	0	5	1	8	99	3	27	37	0	3	0	33	2	9	3	0	13	10	1	12	6	2	14	1	2	6	32	1	5	2	0
K03119	0	8	7	0	20	0	1	0	0	0	0	1	0	0	0	0	0	0	0	0	0	0	0	0	0	0	0	0	0	0	0	0	0	0	0	0	0	0	0	0	0	0	0	0	0	0	0	0	0
K03147	5	15	14	5	35	0	4	4	0	0	0	1	6	7	0	0	3	3	0	0	1	5	85	0	18	27	0	2	0	23	1	3	2	0	0	1	1	4	1	2	11	0	1	6	11	1	0	2	0
K03148	5	15	13	5	34	0	0	0	0	0	0	1	4	6	0	0	2	0	0	0	1	5	85	0	9	27	0	0	0	0	0	0	0	0	0	1	0	0	1	0	1	0	0	0	11	0	0	1	0
K03149	5	15	14	5	35	0	4	4	0	0	0	1	6	7	0	0	3	3	0	0	1	5	85	0	15	27	0	2	0	28	1	3	2	0	0	1	1	4	1	2	12	0	1	6	11	1	0	2	0
K03150	8	27	58	74	39	0	7	14	2	0	1	1	4	11	6	1	6	3	1	3	43	5	98	2	25	49	0	0	2	2	32	53	42	2	1	28	0	0	28	2	3	0	21	1	26	8	26	15	6
K03151	614	34	129	90	49	542	375	40	432	2598	232	452	31	26	33	331	140	1	454	39	113	13	254	7	57	179	90	7	116	1342	417	571	586	499	564	950	798	1310	504	124	167	191	803	533	387	428	213	164	157
K03152	614	26	123	90	28	542	378	40	432	2598	232	452	31	26	33	331	140	1	454	39	113	13	254	7	63	179	90	7	116	1342	417	569	586	499	565	951	798	1310	505	125	167	191	803	533	387	429	213	165	157
K03153	0	0	0	0	1	0	0	4	0	0	0	0	2	1	0	0	0	0	0	0	0	0	0	0	0	0	0	1	0	21	1	3	0	0	0	0	0	4	0	2	11	0	0	6	0	0	0	0	0
K03154	5	15	14	5	35	0	4	4	0	0	0	1	6	7	0	0	3	6	0	0	1	5	85	0	15	27	0	2	0	28	1	3	2	0	0	1	1	4	1	2	12	0	1	6	11	1	0	2	0
K03168	653	34	132	132	61	542	379	47	432	2598	232	452	35	29	34	331	140	4	454	44	113	16	268	10	73	190	90	10	116	1397	420	578	589	499	578	960	799	1326	510	128	191	192	804	544	408	429	218	165	157
K03169	8	26	55	73	38	0	7	14	2	0	1	1	4	11	6	1	6	0	1	3	43	5	98	2	33	49	0	0	2	2	32	53	42	2	1	28	0	0	27	2	3	0	20	1	26	8	26	14	6
K03177	653	34	131	132	61	542	379	44	432	2598	232	452	33	28	34	331	140	4	454	44	113	16	268	10	76	189	90	9	116	1370	419	577	589	499	578	960	799	1321	510	126	180	192	805	538	408	429	218	165	157
K03179	43	14	12	45	45	0	4	4	0	0	0	1	6	8	1	0	3	3	0	5	1	8	99	3	24	37	0	3	0	34	2	9	2	0	13	10	1	12	5	2	14	1	2	6	32	1	5	2	0
K03181	5	14	12	4	34	0	1	0	0	0	0	1	4	6	0	0	2	0	0	0	1	5	85	0	8	27	0	0	0	0	0	2	0	0	0	1	0	0	0	0	1	0	0	0	11	0	0	0	0
K03182	5	10	9	4	32	0	4	4	0	0	0	1	6	7	0	0	2	3	0	0	1	5	85	0	11	27	0	1	0	23	1	3	2	0	0	1	1	4	0	2	11	0	0	6	11	1	0	1	0
K03183	87	28	24	90	91	0	8	11	0	0	0	2	13	17	2	0	5	6	0	10	2	17	199	7	57	75	0	6	0	88	5	18	8	0	27	19	2	28	10	6	39	2	4	16	65	2	10	4	0
K03184	5	14	12	4	33	0	0	0	0	0	0	1	4	6	0	0	2	0	0	0	1	5	85	0	8	27	0	1	0	0	0	0	0	0	0	1	0	0	0	0	1	0	0	0	11	0	0	0	0
K03185	43	14	12	45	45	0	1	4	0	0	0	1	6	8	1	0	2	0	0	5	1	8	99	3	18	37	0	3	0	32	2	9	2	0	13	10	1	12	5	2	15	1	1	6	32	0	5	0	0
K03186	5	14	12	4	42	0	4	4	0	0	0	1	6	7	0	0	3	3	0	0	1	5	85	0	11	27	0	1	0	23	1	3	2	0	0	1	1	4	0	2	11	0	1	6	11	1	0	2	0
K03187	0	4	4	0	13	0	0	4	0	0	0	0	2	1	0	0	0	0	0	0	0	0	0	0	3	0	0	1	0	22	1	3	3	0	0	0	0	4	0	2	11	0	0	6	0	0	0	0	0
K03188	0	4	4	0	13	0	0	4	0	0	0	0	2	1	0	0	0	0	0	0	0	0	0	0	3	0	0	1	0	22	1	3	3	0	0	0	0	4	0	2	11	0	0	6	0	0	0	0	0
K03189	0	4	4	0	13	0	0	4	0	0	0	0	2	1	0	0	0	0	0	0	0	0	0	0	3	0	0	1	0	22	1	3	3	0	0	0	0	4	0	2	11	0	0	6	0	0	0	0	0
K03190	0	4	4	0	13	0	0	4	0	0	0	0	2	1	0	0	0	0	0	0	0	0	0	0	3	0	0	1	0	22	1	3	3	0	0	0	0	4	0	2	11	0	0	6	0	0	0	0	0
K03192	0	5	5	2	16	0	0	4	0	0	0	1	6	3	0	0	2	0	0	0	0	1	0	0	2	0	0	1	0	23	1	3	2	0	0	0	0	4	0	2	11	0	0	6	11	0	0	0	0
K03195	41	13	44	110	14	0	6	14	2	0	1	0	0	6	7	1	3	0	1	8	42	3	26	5	16	32	0	2	2	5	33	59	42	2	14	36	0	7	32	2	4	1	20	1	36	8	31	14	6
K03196	41	13	44	110	14	0	6	14	2	0	1	0	0	6	7	1	3	0	1	8	43	3	26	5	16	32	0	2	2	5	33	59	42	2	14	36	0	7	32	2	4	1	20	1	36	8	31	15	6
K03197	38	1	2	42	2	0	0	0	0	0	0	0	0	1	1	0	0	0	0	5	0	3	14	3	10	10	0	2	0	4	1	6	0	0	13	9	0	7	6	0	2	1	0	0	21	0	5	0	0
K03198	41	13	44	110	14	0	6	14	2	0	1	0	0	6	7	1	3	0	1	8	42	3	26	5	16	32	0	2	2	5	33	59	42	2	14	36	0	7	32	2	4	1	20	1	36	8	31	14	6
K03199	41	13	44	110	22	0	6	14	2	0	1	0	0	6	7	1	3	0	1	8	43	3	26	5	16	32	0	2	2	5	33	59	42	2	14	36	0	7	32	2	4	1	20	1	36	8	31	14	6
K03200	3	13	44	69	4	0	6	14	2	0	1	0	0	5	6	1	3	0	1	3	42	0	12	2	6	22	0	0	2	1	32	53	42	2	1	27	0	0	27	2	2	0	20	1	15	8	26	14	6
K03201	76	0	0	82	44	0	0	0	0	0	0	0	0	2	2	0	0	0	0	10	0	6	28	6	20	20	0	2	0	8	2	12	0	0	26	18	0	14	10	0	4	2	2	0	42	0	10	0	0
K03203	76	0	0	82	20	0	0	0	0	0	0	0	0	2	2	0	0	0	0	10	0	6	28	6	20	20	0	2	0	8	2	12	0	0	26	18	0	14	10	0	4	2	1	0	42	0	10	0	0
K03204	79	13	44	151	24	0	6	14	2	0	1	0	0	7	8	1	3	0	1	13	42	6	40	8	26	42	0	3	2	9	34	65	42	2	27	45	0	14	37	2	6	2	22	1	57	8	36	14	6
K03205	41	13	44	110	15	0	6	17	2	0	1	0	2	6	7	1	3	0	1	8	42	3	26	5	19	33	0	2	2	26	34	59	42	2	14	36	1	12	32	4	14	1	21	6	36	8	31	15	6
K03208	0	1	2	1	0	0	0	0	0	0	0	0	0	0	0	0	0	0	0	0	0	0	0	0	0	0	0	0	0	0	0	0	0	0	0	0	0	0	1	0	0	0	0	0	0	0	0	0	0
K03210	46	26	56	114	49	0	11	14	2	0	1	1	4	12	7	1	6	3	1	8	43	8	112	5	34	59	0	2	2	12	33	61	42	2	14	37	0	7	32	2	7	1	22	1	47	9	31	15	6
K03212	0	1	2	2	5	0	0	0	0	0	0	1	4	2	0	0	2	0	0	0	0	1	0	0	0	0	0	0	0	0	0	0	0	0	0	0	0	0	0	0	0	0	0	0	11	0	0	0	0
K03214	0	0	0	0	0	0	0	0	0	0	0	0	0	0	0	0	0	0	0	0	0	0	0	0	0	0	0	1	0	0	0	0	0	0	0	0	0	0	0	0	0	0	0	0	0	0	0	0	0
K03215	5	14	12	4	34	0	1	0	0	0	0	1	4	6	0	0	2	0	0	0	1	5	85	0	8	27	0	1	0	0	0	2	0	0	0	1	0	0	0	0	1	0	0	0	11	0	0	0	0
K03216	614	34	131	91	50	542	379	44	432	2598	232	452	33	27	33	331	140	1	454	39	113	13	254	7	59	179	90	8	116	1371	418	571	589	499	565	951	799	1314	505	126	178	191	804	538	387	429	213	165	157
K03217	653	30	128	132	51	542	379	44	432	2598	232	452	33	28	34	331	140	4	454	44	113	16	268	10	76	189	90	9	116	1375	419	577	589	499	578	960	799	1321	510	126	180	192	805	538	408	429	218	165	157
K03218	653	34	131	132	61	542	382	44	432	2598	232	452	33	28	34	331	140	4	454	44	113	17	268	10	75	189	90	9	116	1375	419	577	589	499	578	960	799	1321	510	126	181	192	805	538	408	430	218	165	157
K03219	0	0	0	0	0	0	0	0	0	0	0	0	0	0	0	0	0	0	0	0	0	0	0	0	2	0	0	0	0	0	0	2	0	0	0	0	0	0	0	0	0	0	0	0	0	0	0	0	0
K03220	0	0	0	0	0	0	0	0	0	0	0	0	0	0	0	0	0	0	0	0	0	0	0	0	0	0	0	0	0	0	0	2	0	0	0	0	0	0	0	0	0	0	0	0	0	0	0	0	0
K03222	0	0	0	0	0	0	0	0	0	0	0	0	0	0	0	0	0	0	0	0	0	0	0	0	2	0	0	0	0	0	0	2	0	0	0	0	0	0	0	0	0	0	0	0	0	0	0	0	0
K03223	0	0	0	0	0	0	0	0	0	0	0	0	0	0	0	0	0	0	0	0	0	0	0	0	2	0	0	0	0	0	0	2	0	0	0	0	0	0	0	0	0	0	0	0	0	0	0	0	0
K03224	0	0	0	0	0	0	0	0	0	0	0	0	0	0	0	0	0	0	0	0	0	0	0	0	2	0	0	0	0	0	0	2	0	0	0	0	0	0	0	0	0	0	0	0	0	0	0	0	0
K03225	0	0	0	0	0	0	0	0	0	0	0	0	0	0	0	0	0	0	0	0	0	0	0	0	0	0	0	0	0	0	0	2	0	0	0	0	0	0	0	0	0	0	0	0	0	0	0	0	0
K03226	0	0	0	0	0	0	0	0	0	0	0	0	0	0	0	0	0	0	0	0	0	0	0	0	2	0	0	0	0	0	0	2	0	0	0	0	0	0	0	0	0	0	0	0	0	0	0	0	0
K03227	0	0	0	0	0	0	0	0	0	0	0	0	0	0	0	0	0	0	0	0	0	0	0	0	2	0	0	0	0	0	0	2	0	0	0	0	0	0	0	0	0	0	0	0	0	0	0	0	0
K03228	0	0	0	0	0	0	0	0	0	0	0	0	0	0	0	0	0	0	0	0	0	0	0	0	2	0	0	0	0	0	0	2	0	0	0	0	0	0	0	0	0	0	0	0	0	0	0	0	0
K03229	0	0	0	0	0	0	0	0	0	0	0	0	0	0	0	0	0	0	0	0	0	0	0	0	2	0	0	0	0	0	0	2	0	0	0	0	0	0	0	0	0	0	0	0	0	0	0	0	0
K03230	0	0	0	0	0	0	0	0	0	0	0	0	0	0	0	0	0	0	0	0	0	0	0	0	2	0	0	0	0	0	0	2	0	0	0	0	0	0	0	0	0	0	0	0	0	0	0	0	0
K03265	0	0	0	0	0	0	0	0	0	0	0	0	0	0	0	0	0	3	0	0	0	0	0	0	0	0	0	0	0	0	0	0	0	0	0	0	0	0	0	0	0	0	0	0	0	0	0	0	0
K03269	5	14	12	4	34	0	4	0	0	0	0	1	4	6	0	0	2	0	0	0	1	5	85	0	17	27	0	1	0	1	0	2	0	0	0	1	0	0	0	1	1	0	0	0	11	1	0	2	0
K03270	8	30	60	74	48	0	11	14	2	0	1	1	4	12	6	1	6	0	1	3	43	5	98	2	21	49	0	1	2	3	32	55	42	2	1	28	1	0	27	2	3	0	20	1	26	9	26	15	6
K03271	8	26	55	73	38	0	11	14	2	0	1	1	4	11	6	1	6	3	1	3	43	5	98	2	19	49	0	0	2	8	32	55	44	2	1	28	0	0	27	2	4	0	20	1	26	9	26	15	6
K03272	10	28	23	8	67	0	4	0	0	0	0	2	7	12	0	0	5	3	0	0	2	10	171	1	22	54	0	1	0	0	0	4	0	0	1	1	1	0	0	1	2	0	1	0	23	1	0	4	0
K03273	8	26	55	73	39	0	11	17	2	0	1	1	6	12	6	1	6	0	1	3	43	5	98	2	17	49	0	1	2	29	33	55	44	2	1	28	1	4	27	4	14	0	20	6	26	9	26	15	6
K03274	8	26	55	73	37	0	10	14	2	0	1	1	4	11	6	1	6	3	1	3	43	5	98	2	17	49	0	0	2	2	32	53	42	2	1	28	0	0	27	2	3	0	20	1	26	9	26	15	6
K03281	5	14	11	4	34	0	0	4	0	0	0	1	6	7	0	0	2	0	0	0	1	5	85	0	17	27	0	1	0	24	1	3	2	0	0	1	1	4	0	2	11	0	0	6	11	0	0	0	0
K03282	4	12	43	68	6	0	7	17	2	0	1	0	2	6	6	1	3	0	1	3	42	0	12	2	15	22	0	2	2	24	33	53	42	2	1	27	0	4	26	3	12	0	20	6	15	8	26	13	6
K03284	4	17	49	73	20	0	11	17	2	0	1	1	6	7	6	1	6	0	1	3	43	5	12	2	22	24	0	2	2	25	33	55	44	2	1	27	1	4	28	4	13	0	21	6	26	9	26	15	6
K03285	1	3	2	1	7	0	0	0	0	0	0	0	0	0	0	0	0	0	0	0	0	4	0	0	1	1	0	0	0	0	0	0	0	0	0	0	0	0	0	0	0	0	0	0	0	0	0	0	0
K03286	16	43	99	143	53	0	17	28	3	0	3	2	4	21	12	1	9	3	1	7	86	10	195	4	29	98	0	1	4	3	64	108	83	3	2	55	0	0	52	4	7	0	40	2	41	17	52	29	12
K03287	3	13	46	71	11	0	10	21	2	0	1	2	8	8	6	1	6	0	1	3	43	1	12	2	15	23	0	2	2	46	34	54	44	2	1	27	1	9	27	6	22	0	20	12	25	9	26	15	6
K03291	4	2	2	0	1	0	0	0	0	0	0	0	0	4	0	0	0	0	0	0	0	1	85	0	7	26	0	0	0	0	0	2	0	0	0	1	0	0	0	0	1	0	0	0	0	0	0	0	0
K03292	3	13	44	69	7	0	6	17	2	0	1	0	2	6	6	1	3	0	1	3	43	0	12	2	8	22	0	1	2	25	33	53	46	2	1	27	0	4	27	3	12	0	20	6	15	8	26	14	6
K03293	0	0	0	0	1	0	1	0	0	0	0	2	0	0	0	1	1	0	0	0	0	0	0	0	0	0	0	0	0	0	0	0	1	0	0	0	0	0	0	0	0	0	0	0	0	0	0	0	0
K03294	46	26	54	112	52	0	7	17	2	0	1	0	2	11	7	1	4	0	1	8	43	7	112	5	28	59	0	4	2	26	34	61	42	2	14	37	1	12	32	3	15	1	21	6	37	8	31	14	6
K03295	38	0	3	41	3	0	4	0	0	0	0	0	0	1	1	0	0	3	0	5	0	3	14	3	16	10	0	2	0	5	1	8	0	0	13	9	0	7	5	0	3	1	0	0	21	1	5	0	0
K03296	16	59	122	150	104	0	22	35	3	0	3	3	15	26	12	2	14	9	1	7	87	12	196	4	63	99	0	8	4	53	66	111	86	3	3	56	2	9	54	9	28	0	42	13	63	18	52	33	12
K03297	5	14	11	4	34	0	1	0	0	0	0	1	4	7	0	0	2	0	0	0	1	4	86	0	11	27	0	0	0	15	0	2	0	0	0	1	0	0	0	0	4	0	0	0	11	0	0	0	0
K03298	5	17	14	2	39	0	1	0	0	0	0	0	0	4	0	0	0	0	0	0	0	4	85	0	8	27	0	0	0	0	0	2	0	0	0	1	0	0	0	0	1	0	0	0	1	0	0	0	0
K03299	5	6	4	3	12	0	1	0	0	0	0	1	4	6	0	0	2	0	0	0	1	4	85	0	11	27	0	0	0	0	0	0	0	0	0	1	0	0	0	0	1	0	0	0	11	0	0	0	0
K03300	0	1	2	1	0	0	1	0	0	0	0	1	0	0	0	0	0	0	0	0	0	0	0	0	1	0	0	0	0	0	0	0	0	0	0	0	0	0	1	0	0	0	0	0	0	0	0	0	0
K03301	38	0	0	41	10	0	0	0	0	0	0	0	0	1	1	0	0	0	0	5	0	3	14	3	10	10	0	1	0	4	1	6	0	0	13	9	0	7	5	0	2	1	1	0	21	0	5	0	0
K03303	8	27	57	75	43	0	7	14	2	0	1	2	7	13	6	1	8	3	1	3	44	5	98	2	18	49	0	0	2	2	32	53	42	2	1	28	0	0	27	2	3	0	20	1	36	8	26	15	6
K03304	0	0	0	0	0	0	0	0	0	0	0	0	0	0	0	0	0	0	0	0	0	0	0	0	0	0	0	0	0	0	0	0	0	0	0	0	0	0	0	1	0	0	0	0	0	0	0	1	0
K03305	5	15	13	6	38	0	0	0	0	0	0	2	7	8	0	0	5	0	0	0	1	5	86	0	18	27	0	2	0	1	0	0	0	0	0	1	0	0	0	0	1	0	0	0	22	0	0	0	0
K03306	5	14	12	4	35	0	4	4	0	0	0	1	6	7	0	0	3	6	0	0	1	5	85	0	12	27	0	2	0	21	1	3	0	0	0	1	1	4	0	2	11	0	1	6	11	1	0	2	0
K03307	15	39	64	75	64	0	7	14	2	0	1	1	4	16	6	1	6	3	1	3	44	13	183	2	27	77	0	1	2	3	32	53	42	2	1	28	0	0	27	2	4	0	20	1	27	8	27	15	6
K03308	18	50	76	79	90	0	11	14	2	0	2	2	7	22	6	1	8	0	1	4	44	15	268	3	42	102	0	1	2	2	32	55	42	2	1	29	1	0	28	2	5	0	21	1	38	9	27	16	6
K03309	0	0	0	0	0	0	0	0	0	0	0	0	0	0	0	0	0	0	0	0	0	0	0	0	0	0	0	1	0	0	0	0	0	0	0	0	0	0	0	0	0	0	0	0	0	0	0	0	0
K03310	59	73	131	196	132	0	18	28	3	0	3	5	18	33	13	2	18	0	1	12	89	20	295	7	52	134	0	3	4	11	65	116	86	3	15	66	1	7	59	4	10	1	40	2	106	17	58	30	12
K03311	8	26	55	73	38	0	7	14	2	0	1	1	4	11	6	1	6	0	1	3	43	5	98	2	15	49	0	0	2	3	32	53	42	2	1	28	0	0	27	2	3	0	20	1	26	8	26	14	6
K03312	17	56	111	146	81	0	14	31	3	0	3	1	6	21	12	2	9	0	1	7	86	13	195	4	31	99	0	1	4	25	65	106	86	3	2	56	1	4	54	5	16	0	39	7	42	16	53	29	12
K03313	5	14	12	4	34	0	4	0	0	0	0	1	4	6	0	0	2	0	0	0	1	5	85	0	12	27	0	1	0	6	0	0	0	0	0	1	0	0	0	1	2	0	1	0	11	1	0	2	0
K03314	5	14	12	4	33	0	0	0	0	0	0	1	4	6	0	0	2	0	0	0	1	5	85	0	8	27	0	0	0	0	0	2	0	0	0	1	0	0	0	0	1	0	0	0	11	0	0	0	0
K03315	8	28	61	74	39	0	7	14	2	0	1	1	4	11	6	1	6	0	1	3	43	5	98	2	20	49	0	1	2	3	32	53	42	2	1	28	0	0	29	2	3	0	20	1	26	8	26	15	6
K03316	5	15	13	6	39	0	4	4	0	0	0	2	9	9	0	0	5	3	0	0	1	6	86	0	8	27	0	1	0	24	1	0	5	0	0	1	1	4	0	2	11	0	0	6	22	1	0	0	0
K03317	16	42	35	12	102	0	1	4	0	0	0	3	13	19	0	0	7	0	0	0	2	15	257	1	25	81	0	2	0	23	1	0	0	0	0	2	1	4	0	2	13	0	0	6	34	0	1	2	0
K03319	0	1	1	2	5	0	0	0	0	0	0	1	4	2	0	0	2	0	0	0	0	1	0	0	0	0	0	0	0	0	0	0	0	0	0	0	0	0	0	0	0	0	0	0	10	0	0	0	0
K03320	3	12	44	69	6	0	10	14	2	0	1	0	0	5	6	1	3	3	1	3	43	0	12	2	8	22	0	1	2	1	32	53	42	2	1	27	0	0	27	2	2	0	20	1	15	9	26	15	6
K03321	5	15	15	4	34	0	4	4	0	0	0	1	6	8	0	0	2	0	0	0	1	5	85	0	13	27	0	2	0	23	1	3	2	0	0	1	1	4	1	2	11	0	1	6	11	1	0	2	0
K03322	4	2	0	0	1	0	0	0	0	0	0	0	0	4	0	0	0	0	0	0	0	0	85	0	8	26	0	0	0	0	0	0	0	0	0	1	0	0	0	0	1	0	0	0	0	0	0	0	0
K03324	3	13	46	70	6	0	10	14	2	0	1	0	0	5	6	1	4	0	1	3	43	0	12	2	16	22	0	1	2	1	32	55	42	2	1	27	0	0	28	2	3	0	21	1	15	9	26	15	6
K03325	8	26	55	73	39	0	7	17	2	0	1	1	6	12	6	1	6	3	1	3	43	5	98	2	17	49	0	2	2	25	33	55	44	2	1	28	1	4	27	3	14	0	20	6	26	8	26	14	6
K03326	5	14	11	4	33	0	0	0	0	0	0	1	4	6	0	0	2	0	0	0	1	5	85	0	8	27	0	0	0	0	0	0	0	0	0	1	0	0	0	0	1	0	0	0	11	0	0	0	0
K03327	16	41	33	9	97	0	2	4	0	0	0	2	9	17	0	0	5	0	0	0	3	14	256	1	37	81	0	3	0	29	1	5	2	0	0	2	1	4	0	2	15	0	1	6	23	0	1	2	0
K03328	1	4	3	2	10	0	0	4	0	0	0	0	2	0	0	0	0	0	0	0	0	4	0	0	5	2	0	1	0	24	1	0	3	0	0	0	0	4	1	2	10	0	0	6	0	0	0	0	0
K03335	4	16	46	72	17	0	7	14	2	0	1	1	4	7	6	1	6	0	1	3	43	5	12	2	10	23	0	0	2	2	32	53	42	2	1	27	0	0	27	2	2	0	20	1	25	8	26	14	6
K03336	4	16	46	72	16	0	7	14	2	0	1	1	4	7	6	1	6	0	1	3	43	5	12	2	8	23	0	0	2	2	32	53	42	2	1	27	0	0	27	2	2	0	20	1	25	8	26	14	6
K03337	4	16	46	72	16	0	7	14	2	0	1	1	4	7	6	1	6	0	1	3	43	5	12	2	8	23	0	0	2	2	32	55	42	2	1	27	0	0	27	2	3	0	20	1	25	8	26	14	6
K03338	4	16	46	72	16	0	7	14	2	0	1	1	4	7	6	1	6	0	1	3	43	5	12	2	8	23	0	0	2	2	32	55	42	2	1	27	0	0	27	2	3	0	20	1	25	8	26	14	6
K03340	0	0	0	0	0	0	0	0	0	0	0	0	0	0	0	0	0	0	0	0	0	0	0	0	6	0	0	0	0	0	0	0	0	0	0	0	0	0	0	0	0	0	0	0	0	0	0	0	0
K03342	0	0	0	0	0	0	0	0	0	0	0	0	0	0	0	0	1	0	0	0	0	0	0	0	0	0	0	0	0	0	0	0	0	0	0	0	0	0	0	0	0	0	0	0	0	0	0	0	0
K03346	606	8	76	18	11	542	368	26	430	2598	231	451	27	15	27	330	134	1	454	36	70	8	156	6	41	130	90	6	114	1340	384	516	545	498	564	923	798	1310	478	122	164	190	783	532	362	420	186	150	152
K03366	0	1	1	2	4	0	0	0	0	0	0	1	4	2	0	0	2	0	0	0	0	1	0	0	0	0	0	0	0	0	0	0	0	0	0	0	0	0	0	0	0	0	0	0	11	0	0	0	0
K03367	1	3	1	1	7	0	0	0	0	0	0	0	0	0	0	0	0	0	0	0	0	4	0	0	1	1	0	0	0	0	0	0	0	0	0	0	0	0	0	0	0	0	0	0	0	0	0	0	0
K03379	0	0	0	0	0	0	0	0	0	0	0	0	0	0	0	0	0	0	0	0	0	0	0	0	0	0	0	0	0	5	0	0	0	0	0	0	0	0	0	0	1	0	0	0	0	0	0	0	0
K03380	0	0	0	0	0	0	0	0	0	0	0	0	0	0	0	0	0	0	0	0	0	0	0	0	0	0	0	1	0	0	0	0	0	0	0	0	0	0	0	0	0	0	0	0	0	0	0	0	0
K03382	0	5	4	0	11	0	0	0	0	0	0	0	0	0	0	0	0	0	0	0	0	0	0	0	3	0	0	0	0	0	0	0	0	0	0	0	0	0	0	0	1	0	0	0	0	0	0	0	0
K03385	5	13	9	2	30	0	0	0	0	0	0	0	0	4	0	0	0	3	0	0	0	4	85	0	9	27	0	0	0	0	0	0	0	0	0	1	0	0	0	1	1	0	0	0	1	0	0	2	0
K03386	47	39	66	116	79	0	14	17	2	0	1	2	6	13	7	1	6	3	1	8	44	12	112	5	32	60	0	3	2	34	34	64	44	2	14	37	1	12	32	5	17	1	22	6	48	10	31	17	6
K03387	4	24	52	70	34	0	7	14	2	0	1	1	0	5	6	1	3	0	1	3	43	4	12	2	10	23	0	1	2	1	32	55	42	2	1	27	0	0	26	2	3	0	20	1	16	8	26	14	6
K03388	0	1	2	1	0	0	0	0	0	0	0	0	0	0	0	0	0	6	0	0	0	0	0	0	3	0	0	0	0	0	0	0	0	0	0	0	0	0	1	0	0	0	2	0	0	0	0	0	0
K03389	0	1	2	1	1	0	0	4	0	0	0	0	2	0	0	0	0	3	0	0	0	0	0	0	3	0	0	0	0	22	1	0	2	0	0	0	0	4	1	2	10	0	0	6	0	0	0	0	0
K03390	0	1	2	1	0	0	0	0	0	0	0	0	0	0	0	0	0	3	0	0	0	0	0	0	3	0	0	0	0	0	0	0	0	0	0	0	0	0	1	0	0	0	0	0	0	0	0	0	0
K03394	6	33	95	139	31	0	14	35	3	0	2	0	4	12	12	1	7	3	1	6	85	0	24	3	16	45	0	2	4	46	66	109	86	3	2	54	1	9	53	7	25	0	40	13	30	16	52	27	12
K03396	0	1	1	2	5	0	0	0	0	0	0	1	4	2	0	0	2	0	0	0	0	1	0	0	0	0	0	0	0	0	0	0	0	0	0	0	0	0	0	0	0	0	0	0	11	0	0	0	0
K03399	3	12	44	69	4	0	6	14	2	0	1	0	0	5	6	1	3	0	1	3	42	0	12	2	6	22	0	0	2	1	32	53	42	2	1	27	0	0	27	2	2	0	20	1	15	8	26	14	6
K03402	5	14	12	4	33	0	0	0	0	0	0	1	4	6	0	0	3	0	0	0	1	5	85	0	13	27	0	0	0	0	0	0	0	0	0	1	0	0	0	0	1	0	0	0	11	0	0	0	0
K03403	0	0	0	0	2	0	0	7	0	0	0	0	4	2	0	0	0	0	0	0	0	0	0	0	0	1	0	1	0	45	2	1	5	0	0	0	1	9	0	3	20	0	0	11	0	0	0	0	0
K03404	0	0	0	0	1	0	0	4	0	0	0	0	2	1	0	0	0	3	0	0	0	0	0	0	0	0	0	0	0	22	1	3	2	0	0	0	0	4	0	2	10	0	0	6	0	0	0	0	0
K03405	0	0	0	0	1	0	0	4	0	0	0	0	2	1	0	0	0	3	0	0	0	0	0	0	0	0	0	0	0	24	1	0	2	0	0	0	0	4	0	2	10	0	0	6	0	0	0	0	0
K03406	144	390	319	94	911	0	57	2	0	4	3	21	84	164	0	0	53	19	0	3	21	144	2393	10	238	750	0	12	0	6	0	42	2	0	5	19	8	0	0	10	33	0	16	0	263	12	7	35	0
K03407	6	22	21	6	56	0	8	0	0	0	0	2	7	8	0	0	5	3	0	0	2	11	86	0	13	28	0	2	0	0	0	4	0	0	0	1	0	0	0	1	2	0	1	0	22	2	0	2	0
K03408	15	38	33	11	90	0	8	4	0	0	0	3	13	19	0	0	7	6	0	0	2	16	256	1	28	81	0	4	0	23	1	9	2	0	1	2	1	4	0	3	14	0	2	6	33	2	1	4	0
K03409	5	14	12	4	33	0	0	0	0	0	0	1	4	6	0	0	2	0	0	0	1	5	85	0	8	27	0	0	0	0	0	0	0	0	0	1	0	0	0	0	1	0	1	0	11	0	0	0	0
K03410	5	13	10	2	28	0	0	0	0	0	0	0	0	4	0	0	0	0	0	0	0	4	85	0	9	27	0	0	0	0	0	0	0	0	0	1	0	0	0	0	1	0	1	0	1	0	0	0	0
K03411	0	4	5	0	11	0	4	0	0	0	0	0	0	0	0	0	0	0	0	0	0	1	0	0	1	0	0	1	0	0	0	2	0	0	0	0	0	0	0	0	1	0	1	0	0	1	0	0	0
K03412	6	22	22	6	57	0	4	4	0	0	0	2	9	8	0	0	5	3	0	0	2	10	86	0	12	28	0	3	0	23	1	5	2	0	0	1	1	4	0	2	12	0	1	6	22	1	0	2	0
K03413	13	41	71	78	75	0	18	14	2	0	1	3	11	19	6	1	11	6	1	3	44	12	183	2	23	76	0	3	2	2	32	57	42	2	2	28	1	0	26	3	5	0	22	1	48	11	26	17	6
K03414	5	14	12	4	33	0	1	0	0	0	0	1	4	6	0	0	2	3	0	0	1	5	85	0	8	27	0	1	0	0	0	2	0	0	0	1	0	0	0	0	1	0	0	0	11	0	0	0	0
K03415	15	43	37	13	105	0	8	0	0	0	0	3	15	20	0	0	9	0	0	0	3	16	257	1	25	80	0	1	0	1	0	4	0	0	1	2	1	0	0	2	3	0	1	0	44	2	1	6	0
K03417	5	14	12	4	34	0	1	0	0	0	0	1	4	6	0	0	2	0	0	0	1	5	85	0	8	27	0	1	0	5	0	2	0	0	0	1	0	0	0	0	2	0	0	0	11	0	0	0	0
K03423	3	22	54	72	29	0	10	14	2	0	1	1	4	7	6	1	6	0	1	3	43	1	12	2	6	22	0	0	2	3	32	53	42	2	1	27	0	0	28	2	3	0	20	1	26	9	26	16	6
K03424	663	62	156	139	128	542	380	44	432	2598	232	454	40	41	34	331	145	4	454	44	115	26	439	11	99	243	90	10	116	1375	419	582	589	499	578	961	799	1321	510	126	183	192	805	538	431	429	218	166	157
K03426	5	15	14	4	34	0	1	0	0	0	0	1	4	6	0	0	2	0	0	0	1	5	85	0	15	27	0	1	0	0	0	2	0	0	0	1	0	0	1	0	1	0	0	0	11	0	0	1	0
K03427	616	51	147	92	90	542	378	44	432	2598	232	453	33	27	33	331	140	8	454	39	114	18	254	8	73	180	90	8	116	1368	418	571	591	499	565	951	799	1314	506	126	179	191	804	538	388	429	213	167	157
K03428	0	0	0	0	1	0	0	4	0	0	0	0	2	1	0	0	0	0	0	0	0	0	0	0	0	0	0	0	0	22	1	0	2	0	0	0	0	4	0	2	10	0	0	6	0	0	0	0	0
K03429	3	12	42	68	5	0	6	17	2	0	1	0	2	6	6	1	4	0	1	3	42	0	12	2	8	22	0	0	2	24	33	53	44	2	1	27	0	4	26	3	12	0	20	6	15	8	26	13	6
K03430	1	13	11	3	33	0	1	0	0	0	0	1	4	2	0	0	2	0	0	0	1	4	0	0	2	1	0	0	0	0	0	0	0	0	0	0	0	0	0	0	0	0	0	0	11	0	0	0	0
K03431	8	26	56	73	39	0	11	17	2	0	1	1	6	12	6	1	6	3	1	3	43	5	98	2	19	49	0	2	2	29	33	55	44	2	1	28	1	4	27	4	15	0	21	6	26	9	26	15	6
K03432	0	0	0	0	0	0	0	0	0	0	0	0	0	0	0	0	0	3	0	0	0	0	0	0	0	0	0	0	0	0	0	0	0	0	0	0	0	0	0	0	0	0	0	0	0	0	0	0	0
K03433	0	0	0	0	0	0	0	0	0	0	0	0	0	0	0	0	0	3	0	0	0	0	0	0	0	0	0	0	0	0	0	0	0	0	0	0	0	0	0	0	0	0	0	0	0	0	0	0	0
K03435	5	14	11	4	33	0	1	0	0	0	0	1	4	6	0	0	2	0	0	0	1	5	85	0	8	27	0	0	0	0	0	0	0	0	0	1	0	0	0	0	1	0	0	0	11	0	0	0	0
K03436	612	32	161	155	20	542	381	54	433	2598	233	451	27	25	39	332	141	1	455	42	155	8	181	9	56	174	90	6	118	1343	449	621	628	500	565	977	798	1310	530	126	168	191	822	534	391	436	238	177	163
K03437	615	34	130	88	45	542	375	44	432	2598	232	451	29	25	33	331	138	4	454	39	113	12	254	7	63	179	90	7	116	1366	418	569	589	499	564	951	799	1314	505	126	177	191	803	538	377	428	213	164	157
K03438	653	34	131	132	61	542	379	44	432	2598	232	452	33	28	34	331	140	4	454	44	113	16	268	10	78	189	90	9	116	1375	419	577	589	499	578	960	799	1321	510	126	181	192	805	538	408	429	218	165	157
K03439	653	34	131	132	53	542	379	44	432	2598	232	452	33	28	34	331	140	4	454	44	113	16	268	10	76	189	90	9	116	1370	419	577	589	499	578	960	799	1321	510	126	180	192	803	538	408	429	218	165	157
K03442	14	37	68	80	70	0	11	21	2	0	1	2	15	20	6	1	10	3	1	3	45	11	183	2	30	77	0	2	2	50	34	56	49	2	1	29	2	9	28	6	24	0	21	12	48	9	26	16	6
K03444	0	0	0	0	0	0	0	0	0	0	0	0	0	0	0	0	0	0	0	0	0	0	0	0	1	0	0	0	0	0	0	0	0	0	0	0	0	0	0	0	0	0	0	0	0	0	0	0	0
K03446	5	14	11	4	35	0	1	0	0	0	0	1	4	6	0	0	3	3	0	0	1	5	85	0	13	27	0	1	0	0	0	0	0	0	0	1	0	0	0	0	1	0	0	0	11	0	0	0	0
K03449	0	0	0	0	1	0	1	0	0	0	0	0	0	0	0	0	0	0	0	0	0	0	0	0	3	0	0	1	0	0	0	0	0	0	0	0	0	0	0	0	0	0	0	0	0	0	0	0	0
K03451	20	51	39	13	118	0	2	0	0	0	0	2	11	23	0	0	7	0	0	0	3	18	342	1	34	107	0	1	0	1	0	2	0	0	0	3	0	0	0	0	4	0	0	0	34	0	1	2	0
K03453	0	1	4	4	10	0	0	0	0	0	0	2	7	4	0	0	5	0	0	0	1	1	1	0	11	0	0	0	0	5	0	2	0	0	0	0	0	0	0	0	1	0	0	0	21	0	0	0	0
K03455	42	2	1	42	13	0	7	4	0	0	0	0	2	6	1	0	0	3	0	5	0	4	99	3	31	36	0	3	0	25	2	9	0	0	13	10	1	12	5	2	13	1	2	6	21	2	5	1	0
K03457	0	0	1	0	0	0	1	0	0	0	0	0	0	0	0	0	0	0	0	0	0	0	0	0	0	0	0	0	0	5	0	0	0	0	0	0	0	0	0	0	1	0	0	0	0	0	0	0	0
K03458	11	35	97	144	37	0	14	28	3	0	2	2	7	18	12	2	11	0	1	6	86	6	110	4	22	71	0	0	4	3	64	105	83	3	2	55	0	0	53	4	5	0	39	2	51	16	52	28	12
K03464	0	0	0	0	0	0	0	0	0	0	0	0	0	0	0	0	0	0	0	0	0	0	0	0	0	0	0	0	0	0	0	0	0	0	0	0	0	0	0	0	0	0	0	0	0	0	0	0	0
K03465	38	0	0	41	11	0	3	4	0	0	0	0	2	2	1	0	0	3	0	5	0	3	14	3	10	10	0	2	0	30	2	6	0	0	13	9	1	12	5	2	13	1	2	6	21	1	5	1	0
K03466	46	26	54	113	49	0	11	14	2	0	1	1	4	12	7	1	6	3	1	8	43	8	112	5	34	59	0	2	2	12	33	61	42	2	14	36	0	7	30	2	7	1	22	1	47	9	31	15	6
K03469	50	41	69	118	85	0	11	18	2	0	1	2	9	19	7	1	8	3	1	8	44	9	197	5	41	85	0	3	2	34	34	61	44	2	14	37	1	12	32	4	18	1	21	6	58	9	31	16	6
K03470	653	34	131	132	61	542	379	44	432	2598	232	452	33	28	34	331	140	4	454	44	113	16	268	10	76	189	90	9	116	1375	419	577	589	499	578	960	799	1321	510	126	181	192	805	538	408	429	218	165	157
K03471	606	8	76	18	11	542	368	26	430	2598	231	451	27	15	27	330	134	1	454	36	70	8	156	6	44	130	90	6	114	1340	384	516	545	498	564	923	798	1310	478	122	164	190	783	532	362	420	186	150	152
K03472	5	14	12	4	33	0	1	0	0	0	0	1	4	6	0	0	2	0	0	0	1	5	85	0	8	27	0	0	0	0	0	0	0	0	0	1	0	0	0	0	1	0	0	0	11	0	0	0	0
K03473	5	14	12	4	34	0	1	0	0	0	0	1	4	6	0	0	2	0	0	0	1	5	85	0	14	27	0	0	0	0	0	2	0	0	0	1	0	0	0	0	1	0	0	0	11	0	0	0	0
K03474	43	14	12	45	37	0	4	4	0	0	0	1	6	8	1	0	2	3	0	5	1	8	99	3	27	37	0	3	0	33	2	9	2	0	13	10	1	12	5	2	14	1	1	6	32	1	5	2	0
K03475	618	53	175	159	70	542	382	54	433	2598	233	452	31	31	39	332	143	1	455	42	156	17	266	9	62	202	90	7	118	1343	449	621	628	500	565	977	798	1310	529	126	170	191	822	534	402	436	239	177	163
K03476	4	20	49	71	26	0	7	14	2	0	1	1	4	7	6	1	6	0	1	3	43	4	12	2	7	23	0	0	2	2	32	53	42	2	1	27	0	0	26	2	3	0	20	1	25	8	26	14	6
K03477	5	14	11	4	32	0	0	0	0	0	0	1	4	6	0	0	2	0	0	0	1	4	86	0	8	27	0	0	0	0	0	0	0	0	0	1	0	0	0	0	1	0	0	0	11	0	0	0	0
K03478	8	22	50	70	23	0	7	14	2	0	1	0	0	9	6	1	3	0	1	3	43	4	98	2	16	49	0	0	2	1	32	53	42	2	1	28	0	0	27	2	3	0	20	1	15	8	26	14	6
K03480	0	0	0	0	0	0	0	0	0	0	0	0	0	0	0	0	0	0	0	0	0	0	0	0	1	0	0	0	0	0	0	0	0	0	0	0	0	0	0	0	0	0	0	0	0	0	0	0	0
K03484	5	6	4	2	9	0	0	0	0	0	0	0	0	4	0	0	0	0	0	0	0	5	85	0	9	27	0	0	0	0	0	0	0	0	0	1	0	0	1	0	1	0	0	0	0	0	0	0	0
K03485	5	13	10	2	29	0	0	0	0	0	0	0	0	4	0	0	0	0	0	0	0	4	85	0	8	27	0	0	0	0	0	0	0	0	0	1	0	0	0	0	1	0	0	0	1	0	0	0	0
K03486	3	12	42	68	4	0	7	14	2	0	1	0	0	5	6	1	3	0	1	3	42	0	12	2	6	22	0	0	2	1	32	53	42	2	1	27	0	0	26	2	2	0	20	1	15	8	26	13	6
K03487	0	8	7	0	20	0	0	0	0	0	0	0	0	0	0	0	0	0	0	0	0	0	0	0	0	0	0	0	0	0	0	0	0	0	0	0	0	0	0	0	0	0	0	0	0	0	0	0	0
K03488	3	12	42	68	4	0	6	14	2	0	1	0	0	5	6	1	3	0	1	3	42	0	12	2	6	22	0	0	2	1	32	53	42	2	1	27	0	0	26	2	2	0	20	1	15	8	26	13	6
K03495	653	34	131	132	61	542	379	44	432	2598	232	452	33	28	34	331	140	4	454	44	113	16	268	10	76	189	90	9	116	1375	419	577	589	499	578	960	799	1321	510	126	181	192	805	538	408	429	218	165	157
K03496	659	57	151	138	131	542	383	58	432	2598	232	455	48	39	34	331	145	7	454	44	116	26	354	11	95	219	90	14	116	1466	423	584	601	499	578	960	801	1339	510	133	223	192	805	560	431	430	218	168	157
K03497	51	41	68	120	88	0	15	21	2	0	1	3	15	21	7	1	12	3	1	8	45	14	197	5	49	87	0	5	2	57	35	62	47	2	14	37	2	16	32	6	28	1	23	12	69	10	31	16	6
K03498	17	65	119	149	110	0	18	31	3	0	3	3	13	25	12	1	14	3	1	7	88	15	196	4	40	99	0	1	4	32	65	110	86	3	2	55	1	4	52	6	19	0	41	7	63	17	53	30	12
K03499	616	47	142	94	84	542	379	44	432	2598	232	453	36	29	33	331	142	4	454	39	114	18	254	8	70	180	90	8	116	1372	418	571	591	499	565	951	799	1314	505	126	179	191	804	538	399	429	213	166	157
K03500	8	26	56	73	41	0	7	17	2	0	1	1	6	12	6	1	6	3	1	3	44	5	98	2	21	49	0	2	2	25	33	55	44	2	1	28	1	4	27	3	14	0	20	6	26	8	26	14	6
K03501	615	34	131	91	59	542	379	44	432	2598	232	452	33	27	33	331	140	4	454	39	113	13	254	7	63	179	90	8	116	1371	418	571	589	499	565	951	799	1314	505	126	179	191	804	538	387	429	213	165	157
K03502	0	1	3	2	6	0	0	4	0	0	0	1	6	3	0	0	2	0	0	0	0	1	0	0	8	1	0	0	0	27	1	0	0	0	0	0	0	4	0	2	11	0	0	6	11	0	0	0	0
K03503	0	1	3	2	6	0	0	4	0	0	0	1	6	3	0	0	2	0	0	0	0	1	0	0	6	1	0	0	0	27	1	0	0	0	0	0	0	4	0	2	11	0	0	6	11	0	0	0	0
K03517	5	15	14	5	36	0	4	4	0	0	0	1	6	7	0	0	3	3	0	0	1	5	85	0	18	27	0	1	0	28	1	3	2	0	0	1	1	4	1	2	12	0	1	6	11	1	0	2	0
K03518	3	13	46	70	6	0	6	14	2	0	1	0	0	5	6	1	4	0	1	3	43	0	12	2	8	22	0	0	2	1	32	53	42	2	1	27	0	0	28	2	2	0	20	1	15	8	26	14	6
K03519	0	0	0	0	0	0	0	0	0	0	0	0	0	0	0	0	1	0	0	0	1	0	0	0	0	0	0	0	0	0	0	0	0	0	0	0	0	0	0	0	0	0	0	0	0	0	0	0	0
K03521	3	15	50	73	13	0	7	14	2	0	1	1	4	7	6	1	6	3	1	3	43	1	12	2	14	22	0	1	2	8	32	55	42	2	1	28	0	0	29	2	4	0	21	1	25	8	26	14	6
K03522	3	15	50	73	13	0	7	14	2	0	1	1	4	7	6	1	6	3	1	3	43	1	12	2	14	22	0	1	2	8	32	55	42	2	1	28	0	0	29	2	4	0	21	1	25	8	26	14	6
K03523	0	0	0	0	9	0	0	4	0	0	0	0	2	1	0	0	0	0	0	0	0	0	0	0	1	0	0	1	0	28	1	0	3	0	0	0	0	4	0	2	11	0	0	6	0	0	0	0	0
K03524	46	26	56	114	50	0	11	17	2	0	1	1	6	13	7	1	6	6	1	8	43	8	112	5	34	59	0	3	2	34	34	61	44	2	14	37	1	12	32	4	17	1	22	6	47	9	31	15	6
K03525	41	13	46	112	13	0	10	17	2	0	1	1	6	9	7	1	6	6	1	8	43	4	26	5	27	33	0	2	2	34	34	61	44	2	14	36	1	12	32	4	16	1	20	6	46	9	31	15	6
K03526	46	26	56	114	42	0	11	17	2	0	1	1	6	13	7	1	6	3	1	8	43	8	112	5	34	59	0	3	2	33	34	61	44	2	14	37	1	12	32	4	17	1	21	6	47	9	31	15	6
K03527	46	26	56	114	42	0	11	17	2	0	1	1	6	13	7	1	6	3	1	8	43	8	112	5	37	59	0	3	2	33	34	61	44	2	14	37	1	12	32	4	17	1	21	6	47	9	31	15	6
K03528	5	14	11	4	34	0	1	0	0	0	0	1	4	6	0	0	2	0	0	0	1	5	85	0	8	27	0	1	0	0	0	2	0	0	0	1	0	0	0	0	1	0	0	0	11	0	0	0	0
K03529	609	20	120	87	18	542	375	44	432	2598	232	451	29	21	33	331	138	4	454	39	113	8	169	7	51	152	90	8	116	1369	418	571	589	499	564	950	798	1314	505	126	178	191	803	538	376	428	212	164	157
K03530	700	82	274	383	99	542	399	92	436	2598	236	452	37	45	52	333	150	4	456	58	240	19	319	19	121	266	90	11	122	1426	518	742	713	504	593	1051	800	1337	598	135	210	193	863	552	474	453	301	208	175
K03531	653	31	130	132	51	542	379	44	432	2598	232	452	33	28	34	331	140	4	454	44	113	16	268	11	76	189	90	9	116	1375	419	577	589	499	578	960	799	1321	511	126	180	192	805	538	408	429	218	165	157
K03532	5	16	14	8	42	0	0	0	0	0	0	2	11	10	0	0	7	0	0	0	2	6	86	0	9	27	0	0	0	1	0	0	0	0	0	1	0	0	0	1	1	0	0	0	32	0	0	2	0
K03533	5	14	11	4	33	0	0	0	0	0	0	1	4	6	0	0	2	0	0	0	1	5	85	0	8	27	0	0	0	0	0	0	0	0	0	1	0	0	0	0	1	0	0	0	11	0	0	0	0
K03534	0	0	0	0	0	0	0	0	0	0	0	0	0	0	0	0	0	0	0	0	0	0	0	0	3	0	0	0	0	0	0	0	0	0	0	0	0	0	0	0	0	0	0	0	0	0	0	0	0
K03535	0	0	0	0	0	0	0	0	0	0	0	0	0	0	0	0	0	0	0	0	0	0	0	0	2	0	0	0	0	0	0	0	0	0	0	0	0	0	0	0	0	0	0	0	0	0	0	0	0
K03536	615	34	130	91	59	542	379	44	432	2598	232	452	33	27	33	331	140	1	454	39	113	13	254	7	66	179	90	8	116	1371	418	571	589	499	564	951	799	1314	505	126	179	191	803	538	387	429	213	164	157
K03543	5	14	12	4	35	0	1	0	0	0	0	1	4	6	0	0	2	3	0	0	1	5	86	0	15	27	0	1	0	0	0	0	0	0	0	1	0	0	0	0	1	0	0	0	11	0	0	0	0
K03544	46	26	56	114	50	0	11	17	2	0	1	1	6	13	7	1	6	3	1	8	43	8	112	5	34	59	0	3	2	34	34	61	44	2	14	37	1	12	32	5	17	1	22	6	47	9	31	17	6
K03545	653	30	127	132	50	542	379	44	432	2598	232	452	33	28	34	331	140	4	454	44	113	16	268	10	76	189	90	9	116	1375	419	577	589	499	578	960	799	1321	510	126	180	192	805	538	408	429	218	165	157
K03546	5	15	14	5	36	0	4	7	0	0	0	1	8	7	0	0	3	3	0	0	1	5	85	0	12	28	0	1	0	44	2	3	3	0	0	1	1	9	1	3	21	0	1	11	11	1	0	1	0
K03547	5	15	14	5	35	0	1	4	0	0	0	1	6	7	0	0	2	3	0	0	1	5	85	0	13	27	0	1	0	23	1	3	3	0	0	1	1	4	1	2	11	0	1	6	11	0	0	1	0
K03548	5	14	12	4	41	0	1	0	0	0	0	1	4	6	0	0	2	0	0	0	1	5	85	0	8	27	0	0	0	0	0	2	0	0	0	1	0	0	0	0	1	0	0	0	11	0	0	0	0
K03549	0	0	1	0	0	0	0	0	0	0	0	0	0	0	0	0	0	3	0	0	0	0	0	0	2	0	0	1	0	0	0	0	0	0	0	0	0	0	0	0	0	0	0	0	0	0	0	0	0
K03550	653	34	131	132	61	542	379	44	432	2598	232	452	33	28	34	331	140	4	454	44	113	16	268	10	76	189	90	9	116	1370	419	577	589	499	578	960	799	1321	510	126	180	192	805	538	408	429	218	165	157
K03551	653	34	131	132	61	542	379	44	432	2598	232	452	33	28	34	331	140	4	454	44	113	16	268	10	76	189	90	9	116	1370	419	577	589	499	578	960	799	1321	510	126	180	192	805	538	408	429	218	165	157
K03553	653	34	131	132	61	542	379	47	432	2598	232	452	35	29	34	331	140	4	454	44	113	16	268	10	76	190	90	10	116	1396	420	578	589	499	578	960	799	1326	510	128	191	192	805	544	408	429	218	165	157
K03554	5	14	12	4	33	0	1	0	0	0	0	1	4	6	0	0	2	0	0	0	1	5	85	0	8	27	0	1	0	0	0	2	0	0	0	1	0	0	0	0	1	0	0	0	11	0	0	0	0
K03555	46	26	56	114	50	0	11	17	2	0	1	1	6	13	7	1	6	3	1	8	43	8	112	5	35	59	0	3	2	29	34	61	44	2	14	37	1	12	32	3	16	1	22	6	47	9	31	14	6
K03556	5	13	10	2	29	0	1	0	0	0	0	0	0	4	0	0	0	0	0	0	0	4	85	0	9	27	0	0	0	0	0	4	0	0	0	1	0	0	0	0	1	0	0	0	1	0	0	0	0
K03557	5	18	15	4	44	0	1	0	0	0	0	1	4	6	0	0	2	0	0	0	1	5	85	0	8	27	0	1	0	0	0	2	0	0	0	1	0	0	0	0	2	0	0	0	11	0	0	1	0
K03558	46	26	55	114	41	0	11	14	2	0	1	1	4	12	7	1	6	0	1	8	43	8	112	5	28	59	0	2	2	12	33	61	42	2	14	37	0	7	32	2	7	1	21	1	47	9	31	15	6
K03559	8	27	57	73	52	0	18	24	2	0	1	2	10	13	6	1	6	6	1	3	44	6	98	2	39	50	0	7	2	74	35	61	46	2	2	28	3	14	27	8	36	0	23	17	26	11	26	18	6
K03560	5	14	12	4	34	0	1	0	0	0	0	1	4	6	0	0	2	0	0	0	1	5	85	0	8	27	0	1	0	0	0	2	0	0	0	1	0	0	0	0	1	0	0	0	11	0	0	0	0
K03561	19	55	82	83	114	0	15	25	2	0	2	4	21	27	6	1	12	3	1	4	46	16	269	3	59	104	0	5	2	70	35	59	46	2	2	29	3	14	27	8	36	0	22	17	59	10	27	18	6
K03562	43	14	12	45	44	0	1	0	0	0	0	1	4	7	1	0	2	3	0	5	1	8	99	3	18	37	0	2	0	9	1	8	0	0	13	10	0	7	5	0	4	1	1	0	32	0	5	0	0
K03563	5	14	12	4	33	0	4	0	0	0	0	1	4	6	0	0	3	3	0	0	1	5	85	0	9	27	0	1	0	0	0	2	0	0	0	1	0	0	0	1	1	0	0	0	11	1	0	2	0
K03564	43	14	12	45	48	0	4	11	0	0	0	1	10	10	1	0	3	0	0	5	1	9	99	3	31	38	0	5	0	78	4	10	8	0	13	10	2	20	5	5	34	1	1	16	32	1	5	2	0
K03565	8	31	59	73	49	0	7	14	2	0	1	1	4	11	6	1	6	3	1	3	43	5	98	2	21	49	0	1	2	8	32	55	42	2	1	28	0	0	27	2	5	0	20	1	26	8	26	15	6
K03566	5	19	18	6	51	0	2	0	0	0	0	2	7	8	0	0	5	0	0	0	3	6	86	0	9	27	0	3	0	0	0	7	0	0	0	1	0	0	0	0	3	0	0	0	22	0	0	0	0
K03567	5	14	12	4	33	0	1	0	0	0	0	1	4	6	0	0	2	0	0	0	1	5	85	0	8	27	0	1	0	0	0	0	0	0	0	1	0	0	0	0	1	0	0	0	11	0	0	0	0
K03568	43	15	15	47	42	0	1	7	0	0	0	2	11	10	1	0	5	3	0	5	2	8	100	3	20	38	0	4	0	56	3	7	8	0	13	10	1	16	6	3	24	1	0	11	43	0	5	1	0
K03569	656	47	175	201	66	542	385	61	433	2598	233	452	35	34	40	331	143	4	455	47	156	16	280	12	82	212	90	10	118	1397	452	631	630	500	579	987	800	1326	536	130	193	192	824	545	423	437	244	180	163
K03570	46	26	56	114	50	0	11	17	2	0	1	1	6	13	7	1	6	3	1	8	43	8	112	5	35	59	0	3	2	34	34	61	44	2	14	37	1	12	32	4	17	1	22	6	47	9	31	15	6
K03571	5	14	12	4	34	0	1	0	0	0	0	1	4	6	0	0	3	0	0	0	1	5	85	0	9	27	0	1	0	0	0	2	0	0	0	1	0	0	0	0	1	0	1	0	11	0	0	0	0
K03572	46	26	56	114	50	0	7	17	2	0	1	1	6	13	7	1	6	3	1	8	43	8	112	5	35	59	0	3	2	29	34	61	44	2	14	37	1	12	32	3	16	1	21	6	47	8	31	14	6
K03573	5	10	9	4	23	0	0	0	0	0	0	1	4	6	0	0	2	0	0	0	1	5	85	0	8	27	0	0	0	0	0	0	0	0	0	1	0	0	0	0	1	0	0	0	11	0	0	0	0
K03574	8	39	67	74	73	0	11	21	2	0	1	2	8	13	6	1	6	3	1	3	44	6	98	2	24	50	0	3	2	48	34	56	47	2	1	28	1	9	27	5	25	0	21	12	27	9	26	15	6
K03575	5	14	12	4	35	0	4	4	0	0	0	1	6	7	0	0	3	0	0	0	1	5	85	0	18	27	0	2	0	29	1	3	3	0	0	1	1	4	0	2	12	0	0	6	11	1	0	2	0
K03576	5	14	12	4	34	0	1	0	0	0	0	1	4	6	0	0	2	0	0	0	1	5	85	0	11	27	0	0	0	0	0	2	0	0	0	1	0	0	0	0	1	0	0	0	11	0	0	0	0
K03577	0	0	0	0	0	0	0	0	0	0	0	0	0	0	0	0	0	0	0	0	0	0	0	0	0	0	0	1	0	0	0	0	0	0	0	0	0	0	0	0	0	0	0	0	0	0	0	0	0
K03578	5	14	12	4	34	0	1	0	0	0	0	1	4	6	0	0	2	0	0	0	1	5	85	0	11	27	0	1	0	0	0	2	0	0	0	1	0	0	0	0	1	0	0	0	11	0	0	0	0
K03579	5	10	9	4	23	0	4	0	0	0	0	1	4	7	0	0	2	0	0	0	1	5	85	0	11	27	0	1	0	0	0	2	0	0	0	1	0	0	0	0	1	0	0	0	11	1	0	0	0
K03580	5	14	12	4	34	0	1	0	0	0	0	1	4	6	0	0	2	0	0	0	1	5	85	0	11	27	0	0	0	0	0	2	0	0	0	1	0	0	0	0	1	0	0	0	11	0	0	0	0
K03581	612	22	88	21	46	542	369	30	430	2598	231	452	33	22	27	330	137	1	454	36	71	13	242	6	53	157	90	8	114	1362	386	519	545	498	564	924	799	1314	478	124	175	190	784	538	373	420	187	150	152
K03582	5	14	12	4	34	0	4	0	0	0	0	1	4	7	0	0	2	0	0	0	1	5	85	0	8	27	0	1	0	0	0	2	0	0	0	1	0	0	0	1	1	0	1	0	11	1	0	2	0
K03583	5	14	12	4	34	0	1	0	0	0	0	1	4	7	0	0	2	0	0	0	1	5	85	0	8	27	0	1	0	0	0	2	0	0	0	1	0	0	0	0	1	0	0	0	11	0	0	0	0
K03584	653	34	131	132	61	542	375	44	432	2598	232	452	33	28	34	331	140	4	454	44	113	16	268	10	75	189	90	9	116	1375	419	577	589	499	577	960	799	1321	510	126	181	192	804	538	408	428	218	164	157
K03585	5	18	16	5	46	0	5	0	0	0	0	1	4	6	0	0	2	6	0	0	1	5	85	0	28	27	0	2	0	1	0	2	0	0	1	1	1	0	0	1	1	0	1	0	12	1	0	3	0
K03586	5	14	12	4	34	0	1	0	0	0	0	1	4	6	0	0	2	0	0	0	1	5	85	0	8	27	0	1	0	0	0	2	0	0	0	1	0	0	0	0	1	0	0	0	11	0	0	0	0
K03587	46	26	56	114	50	0	11	17	2	0	1	1	6	13	7	1	6	3	1	8	43	8	112	5	31	59	0	3	2	34	34	61	44	2	14	37	1	12	32	4	17	1	21	6	47	9	31	15	6
K03588	46	26	56	114	50	0	11	17	2	0	1	1	6	13	7	1	6	3	1	8	43	8	112	5	32	59	0	3	2	34	34	61	44	2	14	37	1	12	32	4	17	1	21	6	47	9	31	15	6
K03589	46	26	55	114	50	0	7	17	2	0	1	1	6	13	7	1	6	3	1	8	43	8	112	5	30	59	0	3	2	34	34	61	44	2	14	37	1	12	32	3	17	1	21	6	47	8	31	14	6
K03590	43	15	14	46	45	0	4	0	0	0	0	1	4	7	1	0	3	3	0	5	1	8	99	3	27	37	0	2	0	10	1	8	0	0	13	10	0	7	6	1	4	1	2	0	32	1	5	2	0
K03592	43	16	15	47	42	0	1	7	0	0	0	2	11	10	1	0	5	3	0	5	2	8	100	3	20	38	0	3	0	54	3	7	5	0	13	10	1	16	6	3	24	1	0	11	43	0	5	1	0
K03593	46	26	56	114	50	0	11	17	2	0	1	1	6	13	7	1	6	3	1	8	43	8	112	5	33	59	0	3	2	34	34	61	44	2	14	37	1	12	32	4	17	1	21	6	47	9	31	15	6
K03594	7	15	48	74	17	0	10	14	2	0	1	2	7	13	6	1	8	6	1	3	43	2	98	2	19	48	0	2	2	3	32	57	44	2	1	28	0	0	27	2	3	0	20	1	36	9	26	14	6
K03595	653	34	131	132	61	542	379	44	432	2598	232	452	33	28	34	331	140	4	454	44	113	16	268	10	73	189	90	9	116	1370	419	577	589	499	578	960	799	1321	510	126	180	192	805	538	408	429	218	165	157
K03596	653	34	131	132	61	542	379	44	432	2598	232	452	33	28	34	331	140	4	454	44	113	16	268	10	76	189	90	9	116	1375	419	577	589	499	578	960	799	1321	510	126	181	192	805	538	408	429	218	165	157
K03597	5	14	12	4	33	0	1	0	0	0	0	1	4	6	0	0	2	0	0	0	1	5	85	0	8	27	0	0	0	0	0	2	0	0	0	1	0	0	0	0	1	0	0	0	11	0	0	0	0
K03598	5	14	12	4	33	0	1	0	0	0	0	1	4	6	0	0	2	0	0	0	1	5	85	0	8	27	0	0	0	0	0	2	0	0	0	1	0	0	0	0	1	0	0	0	11	0	0	0	0
K03599	5	14	12	4	34	0	1	0	0	0	0	1	4	6	0	0	2	0	0	0	1	5	85	0	8	27	0	1	0	0	0	2	0	0	0	1	0	0	0	0	1	0	0	0	11	0	0	0	0
K03600	5	14	12	4	34	0	1	0	0	0	0	1	4	6	0	0	2	0	0	0	1	5	85	0	8	27	0	1	0	0	0	2	0	0	0	1	0	0	0	0	1	0	0	0	11	0	0	0	0
K03601	46	26	56	114	49	0	11	17	2	0	1	1	6	13	7	1	6	3	1	8	43	8	112	5	34	59	0	3	2	27	34	61	42	2	14	37	1	12	32	4	16	1	22	6	47	9	31	15	6
K03602	46	26	55	114	49	0	11	17	2	0	1	1	6	13	7	1	6	3	1	8	43	8	112	5	32	59	0	3	2	27	34	61	42	2	14	37	1	12	32	4	16	1	22	6	47	9	31	15	6
K03603	5	14	12	4	33	0	0	0	0	0	0	1	4	6	0	0	2	0	0	0	1	5	85	0	8	27	0	0	0	0	0	0	0	0	0	1	0	0	0	0	1	0	0	0	11	0	0	0	0
K03604	5	14	11	4	33	0	0	0	0	0	0	1	4	6	0	0	2	0	0	0	1	5	85	0	9	27	0	0	0	0	0	0	0	0	0	1	0	0	0	0	1	0	0	0	11	0	0	0	0
K03605	0	0	1	0	1	0	3	0	0	0	0	0	0	0	0	0	0	3	0	0	0	0	0	0	0	0	0	0	0	0	0	0	0	0	0	0	0	0	0	1	0	0	1	0	0	1	0	1	0
K03606	5	5	5	3	13	0	0	4	0	0	0	1	6	7	0	0	2	0	0	0	1	4	85	0	10	27	0	1	0	22	1	3	0	0	0	1	0	4	0	2	11	0	0	6	11	0	0	0	0
K03607	5	14	12	4	33	0	0	0	0	0	0	1	4	6	0	0	2	0	0	0	1	5	85	0	8	27	0	0	0	0	0	0	0	0	0	1	0	0	0	0	1	0	0	0	11	0	0	0	0
K03608	5	15	14	5	35	0	1	4	0	0	0	1	6	7	0	0	2	0	0	0	1	5	85	0	9	27	0	1	0	23	1	3	2	0	0	1	1	4	1	2	11	0	1	6	11	0	0	2	0
K03609	5	15	14	5	35	0	1	4	0	0	0	1	6	7	0	0	3	0	0	0	1	5	85	0	10	27	0	1	0	23	1	3	2	0	0	1	1	4	1	2	11	0	1	6	11	0	0	2	0
K03610	5	15	14	5	35	0	1	4	0	0	0	1	6	7	0	0	3	0	0	0	1	5	85	0	9	27	0	1	0	23	1	3	2	0	0	1	1	4	1	2	11	0	1	6	11	0	0	2	0
K03611	5	14	12	4	43	0	1	0	0	0	0	1	4	6	0	0	2	0	0	0	1	5	85	0	8	27	0	1	0	5	0	2	0	0	0	1	0	0	0	0	2	0	0	0	11	0	0	0	0
K03612	5	15	14	5	34	0	0	0	0	0	0	1	4	6	0	0	2	0	0	0	1	5	85	0	16	27	0	0	0	0	0	2	0	0	0	1	0	0	1	0	1	0	0	0	11	0	0	1	0
K03613	5	15	14	5	34	0	0	0	0	0	0	1	4	6	0	0	2	0	0	0	1	5	85	0	16	27	0	0	0	0	0	2	0	0	0	1	0	0	1	0	1	0	0	0	11	0	0	1	0
K03614	8	26	56	73	38	0	7	14	2	0	1	1	4	11	6	1	6	0	1	3	43	5	98	2	22	49	0	0	2	2	32	55	42	2	1	28	0	0	27	2	3	0	20	1	26	8	26	14	6
K03615	8	27	58	74	38	0	7	14	2	0	1	1	4	11	6	1	6	0	1	3	43	5	98	2	22	49	0	0	2	2	32	55	42	2	1	28	0	0	28	2	3	0	20	1	26	8	26	15	6
K03616	5	14	12	4	34	0	1	0	0	0	0	1	4	6	0	0	2	0	0	0	1	5	85	0	8	27	0	1	0	0	0	2	0	0	0	1	0	0	0	0	1	0	0	0	11	0	0	0	0
K03617	5	15	14	5	34	0	0	0	0	0	0	1	4	6	0	0	2	0	0	0	1	5	85	0	16	27	0	0	0	0	0	2	0	0	0	1	0	0	1	0	1	0	0	0	11	0	0	1	0
K03618	0	0	1	0	0	0	0	0	0	0	0	0	0	0	0	0	0	0	0	0	0	0	0	0	0	0	0	0	0	0	0	0	0	0	0	0	0	0	0	0	0	0	0	0	0	0	0	0	0
K03620	0	0	0	0	1	0	3	0	0	0	0	0	0	0	0	0	0	0	0	0	0	0	0	0	3	0	0	0	0	0	0	0	0	0	0	0	0	0	0	1	0	0	0	0	0	1	0	1	0
K03621	650	18	85	63	38	542	372	30	430	2598	231	452	33	23	28	330	137	4	454	41	71	16	256	9	65	167	90	9	114	1372	386	525	547	498	577	933	799	1321	484	125	178	192	784	538	394	422	192	152	152
K03624	650	22	88	62	55	542	372	27	430	2598	231	452	31	22	28	330	137	4	454	41	71	16	256	9	68	167	90	9	114	1351	386	524	545	498	577	933	798	1316	483	123	168	192	785	532	394	422	192	152	152
K03625	653	34	131	132	61	542	379	44	432	2598	232	452	33	28	34	331	140	4	454	44	113	16	268	10	76	189	90	9	116	1375	419	577	589	499	578	960	799	1321	510	126	181	192	805	538	408	429	218	165	157
K03628	46	26	56	114	49	0	11	14	2	0	1	1	4	12	7	1	6	3	1	8	43	8	112	5	36	59	0	2	2	12	33	61	42	2	14	37	0	7	32	2	7	1	22	1	47	9	31	15	6
K03629	46	26	56	114	50	0	7	17	2	0	1	1	6	13	7	1	6	0	1	8	43	8	112	5	35	59	0	3	2	29	34	61	44	2	14	37	1	12	32	3	16	1	21	6	47	8	31	14	6
K03630	46	31	61	115	52	0	7	17	2	0	1	1	6	13	7	1	6	6	1	8	44	8	112	5	35	59	0	3	2	29	34	64	44	2	14	37	1	12	32	3	16	1	22	6	47	8	31	14	6
K03631	8	26	56	73	48	0	11	17	2	0	1	1	6	12	6	1	6	3	1	3	43	5	98	2	24	49	0	2	2	25	33	55	44	2	1	28	1	4	27	4	14	0	21	6	26	9	26	15	6
K03632	5	14	11	4	33	0	0	0	0	0	0	1	4	6	0	0	2	0	0	0	1	5	85	0	8	27	0	0	0	0	0	0	0	0	0	1	0	0	0	0	1	0	0	0	11	0	0	0	0
K03633	5	14	11	4	33	0	0	0	0	0	0	1	4	6	0	0	2	0	0	0	1	5	85	0	8	27	0	0	0	0	0	0	0	0	0	1	0	0	0	0	1	0	0	0	11	0	0	0	0
K03634	5	14	11	4	34	0	4	0	0	0	0	1	4	6	0	0	2	3	0	0	1	5	85	0	8	27	0	1	0	0	0	2	0	0	0	1	0	0	0	1	1	0	1	0	11	1	0	2	0
K03635	5	14	13	4	35	0	4	4	0	0	0	1	6	7	0	0	3	3	0	0	1	5	85	0	11	27	0	2	0	28	1	3	3	0	0	1	1	4	0	2	12	0	0	6	11	1	0	2	0
K03636	5	15	15	5	36	0	4	7	0	0	0	1	8	7	0	0	3	3	0	0	1	5	85	0	11	28	0	2	0	44	2	3	3	0	0	1	1	9	1	4	21	0	0	11	11	1	0	2	0
K03637	8	26	57	73	39	0	11	17	2	0	1	1	6	12	6	1	6	3	1	3	43	5	98	2	18	49	0	2	2	29	33	55	44	2	1	28	1	4	27	4	15	0	21	6	26	9	26	15	6
K03638	5	13	11	2	31	0	1	4	0	0	0	0	2	5	0	0	0	0	0	0	1	4	85	0	8	27	0	2	0	28	1	3	3	0	0	1	1	4	0	2	12	0	0	6	1	0	0	0	0
K03639	8	26	57	73	40	0	11	17	2	0	1	1	6	12	6	1	6	3	1	3	43	5	98	2	18	49	0	2	2	29	33	55	44	2	1	28	1	4	27	4	15	0	21	6	26	9	26	15	6
K03640	43	15	14	46	45	0	4	0	0	0	0	1	4	7	1	0	2	6	0	5	1	8	99	3	22	37	0	2	0	9	1	8	0	0	13	10	0	7	6	1	4	1	2	0	32	1	5	2	0
K03641	43	10	9	45	34	0	4	0	0	0	0	1	4	7	1	0	2	3	0	5	1	8	99	3	18	37	0	2	0	9	1	8	0	0	13	10	0	7	5	1	4	1	2	0	32	1	5	1	0
K03642	8	35	63	74	68	0	11	17	2	0	1	1	6	13	6	1	6	3	1	3	43	5	98	2	17	49	0	2	2	24	33	55	44	2	1	28	1	4	27	4	14	0	21	6	27	9	26	16	6
K03643	5	14	11	4	34	0	1	0	0	0	0	1	4	6	0	0	2	0	0	0	1	5	85	0	8	27	0	1	0	0	0	2	0	0	0	1	0	0	0	0	1	0	0	0	11	0	0	0	0
K03644	43	14	12	45	46	0	4	7	0	0	0	2	8	9	1	0	3	3	0	5	1	8	99	3	24	38	0	3	0	55	3	9	5	0	13	10	1	16	5	3	24	1	2	11	32	1	5	0	0
K03645	5	10	8	4	23	0	0	0	0	0	0	1	4	6	0	0	2	0	0	0	1	5	85	0	8	27	0	0	0	0	0	0	0	0	0	1	0	0	0	0	1	0	0	0	11	0	0	0	0
K03646	5	14	12	4	33	0	1	0	0	0	0	1	4	6	0	0	2	3	0	0	1	5	85	0	8	27	0	1	0	0	0	2	0	0	0	1	0	0	0	0	1	0	0	0	11	0	0	0	0
K03647	3	16	46	69	14	0	7	14	2	0	1	0	0	5	6	1	3	0	1	3	42	0	12	2	7	22	0	0	2	1	32	53	42	2	1	27	0	0	26	2	2	0	20	1	15	8	26	13	6
K03648	615	34	131	91	50	542	379	40	432	2598	232	452	31	26	33	331	140	1	454	39	113	13	254	7	64	179	90	7	116	1343	417	571	586	499	565	951	798	1310	505	125	168	191	804	533	387	429	213	165	157
K03650	653	30	128	132	50	542	379	44	432	2598	232	452	33	28	34	331	140	4	454	44	113	16	268	10	75	189	90	9	116	1375	419	577	589	499	578	960	799	1321	510	126	180	192	805	538	408	429	218	165	157
K03651	5	14	12	4	34	0	1	4	0	0	0	1	6	7	0	0	2	0	0	0	1	5	85	0	8	27	0	1	0	21	1	3	0	0	0	1	1	4	0	2	11	0	0	6	11	0	0	0	0
K03652	0	0	0	0	8	0	0	4	0	0	0	0	2	1	0	0	0	0	0	0	0	0	0	0	2	0	0	1	0	21	1	0	0	0	0	0	0	4	0	2	10	0	0	6	0	0	0	0	0
K03653	6	25	87	138	9	0	13	28	3	0	2	0	0	10	12	1	7	0	1	6	85	0	24	3	12	44	0	0	4	3	64	105	83	3	2	54	0	0	53	4	4	0	39	2	29	16	52	27	12
K03654	14	41	69	78	74	0	11	21	2	0	1	2	11	19	6	1	8	0	1	3	44	10	183	2	44	77	0	3	2	50	34	56	47	2	1	29	1	9	28	5	25	0	21	12	37	9	26	15	6
K03655	46	26	56	114	50	0	11	17	2	0	1	1	6	13	7	1	6	3	1	8	43	8	112	5	42	59	0	3	2	34	34	61	44	2	14	37	1	12	32	4	17	1	22	6	47	9	31	15	6
K03656	5	14	12	4	34	0	1	0	0	0	0	1	4	6	0	0	2	0	0	0	1	5	85	0	8	27	0	1	0	0	0	2	0	0	0	1	0	0	0	0	1	0	0	0	11	0	0	0	0
K03657	656	48	176	203	70	542	388	61	433	2598	233	453	38	35	40	332	147	4	455	47	156	17	281	12	89	212	90	10	118	1400	452	633	633	500	579	987	800	1326	536	130	193	192	825	545	434	438	244	180	163
K03658	5	18	15	4	43	0	1	0	0	0	0	1	4	6	0	0	2	0	0	0	1	5	85	0	9	27	0	0	0	0	0	0	0	0	0	1	0	0	0	0	1	0	0	0	12	0	0	0	0
K03660	0	0	0	0	0	0	0	0	0	0	0	0	0	0	0	0	0	0	0	0	0	0	0	0	3	0	0	0	0	0	0	0	0	0	0	0	0	0	0	0	0	0	1	0	0	0	0	0	0
[truncated: 2,094 more rows]
[truncated: 11 more columns]
