# Supplementary material for: Structure, dynamics and predicted functional role of the gut microbiota of the blue (Haliotis fulgens) and yellow (H. corrugata) abalone from Baja California Sur, Mexico
Source: PeerJ. 2018 Nov 2;6:e5830. doi: 10.7717/peerj.5830 (PMC6216945; doi:10.7717/peerj.5830)
Supplement: Table S6 — Count number of metabolic function genes in individual abalone. [file peerj-06-5830-s013.xlsx]

## Sheet: Table S6
Table S6: Count number of metabolic function genes in individual abalone
OTU IDs	HC_0006	HC_0023	HC_0029	HC_0040	HC_0042	HC_0054	HC_0056	HC_0060	HC_0063	HC_0063_2	HC_0072	HC_0072_2	HC_0074	HC_0074_2	HC_0075	HC_0075_2	HC_0089	HC_0094	HC_0122	HC_0122_2	HC_0129	HC_0140	HC_0152	HC_0156	HC_0156_2	HC_0168	HC_0178	HC_0179	HF_0004	HF_0009	HF_0020	HF_0020_2	HF_0021	HF_0022	HF_0022_2	HF_0023	HF_0024	HF_0028	HF_0029	HF_0030	HF_0030_2	HF_0032	HF_0037	HF_0038	HF_0073	HF_0080	HF_0083	HF_0086	HF_0087
1,1,1-Trichloro-2,2-bis(4-chlorophenyl)ethane (DDT) degradation	0	4	5	0	10	0	0	0	0	0	0	0	0	0	0	0	0	0	0	0	0	0	0	0	0	0	0	0	0	0	0	0	0	0	0	0	0	0	0	1	0	0	0	0	0	0	0	1	0
ABC transporters	359	3527	7278	7918	6147	9215	7125	2153	7474	44167	7803	4039	1650	1161	1041	5702	2931	172	969	7783	5405	916	15851	2997	325	8210	47970	1531	2131	25517	14216	9727	13525	8621	9824	18497	13635	22775	10742	2461	4288	3255	15275	9697	9305	7950	5742	3986	3146
Adipocytokine signaling pathway	8	61	118	147	99	0	18	35	3	0	2	3	24	11	12	2	12	3	7	1	88	14	196	50	4	100	757	0	4	53	113	66	86	3	2	56	2	9	53	7	29	0	40	13	53	17	53	30	12
African trypanosomiasis	1	14	12	4	41	0	1	0	0	0	1	0	6	4	0	0	2	0	0	0	1	4	85	11	0	27	239	0	0	6	0	0	0	0	0	1	0	0	0	0	2	0	1	0	11	0	0	0	0
Alanine, aspartate and glutamate metabolism	117	889	1736	2374	1576	1084	990	489	908	5196	942	489	422	256	214	684	453	63	204	930	1237	248	3937	929	100	1925	13998	180	278	3459	2501	1607	2196	1042	1297	2650	1620	2807	1692	343	725	394	2086	1224	1774	1058	1082	687	451
alpha-Linolenic acid metabolism	6	38	31	12	92	0	4	4	0	0	3	0	19	13	0	0	7	0	0	0	3	15	256	25	1	81	727	0	0	22	5	1	0	0	0	2	1	4	0	3	13	0	0	6	34	1	0	3	0
Alzheimer's disease	21	104	190	315	265	542	395	44	432	2598	457	232	63	52	38	331	151	10	64	454	120	53	750	159	23	364	2379	90	116	1413	612	423	589	499	630	1000	800	1349	530	130	200	196	810	538	548	433	238	174	157
Amino acid metabolism	32	146	304	417	260	0	40	104	9	0	8	5	65	49	31	5	35	18	20	4	219	26	416	132	12	232	1916	0	10	233	292	170	221	9	18	149	5	46	144	27	118	1	105	57	183	41	135	74	30
Amino acid related enzymes	170	1179	3422	3798	2208	10840	7709	1080	8661	51960	9067	4651	790	792	753	6630	2905	113	948	9091	2756	482	7640	1996	249	4745	19092	1800	2342	27881	12217	8751	12265	10002	11661	19580	15990	26527	10537	2573	3821	3846	16331	10844	8785	8680	4681	3478	3207
Amino sugar and nucleotide sugar metabolism	113	1146	2833	3492	1696	3252	2593	889	2658	15588	2745	1434	583	373	431	2022	1044	111	376	2757	2315	272	4876	1221	133	2859	15802	540	772	9024	5519	3756	5183	3061	3489	6805	4808	8041	4060	878	1502	1150	5591	3417	3347	2896	2292	1530	1171
Aminoacyl-tRNA biosynthesis	124	911	3598	3737	1588	14637	10248	1221	11665	70143	12207	6266	759	897	931	8939	3789	111	1196	12261	3141	435	7017	2019	280	5082	14107	2433	3139	37169	15700	11376	15988	13478	15617	25980	21574	35684	13826	3413	4905	5181	21772	14541	11080	11604	5939	4486	4255
Aminobenzoate degradation	49	92	155	164	197	0	19	51	3	0	13	2	44	38	12	2	28	9	6	1	94	25	366	85	4	155	1450	0	4	155	136	70	92	3	2	58	3	25	55	15	77	0	42	37	106	16	52	30	12
Amoebiasis	1	0	0	0	1	0	0	4	0	0	0	0	0	2	0	0	0	0	0	0	0	0	0	3	0	0	12	0	0	21	0	1	0	0	0	0	0	4	0	2	10	0	0	6	0	0	0	0	0
Amyotrophic lateral sclerosis (ALS)	5	16	15	45	48	0	1	0	0	0	2	0	12	4	1	0	2	0	5	0	2	8	184	29	3	63	650	0	0	10	6	1	0	0	13	11	0	7	5	1	6	1	2	0	32	0	5	2	0
Antigen processing and presentation	4	15	14	46	45	0	4	4	0	0	1	0	8	6	1	0	2	0	5	0	1	8	99	32	3	37	408	0	0	28	9	2	2	0	13	10	1	12	6	2	13	1	2	6	32	1	5	2	0
Apoptosis	2	0	0	41	12	0	0	0	0	0	0	0	1	0	1	0	0	0	5	0	1	3	14	11	3	10	172	0	0	9	6	1	0	0	13	9	0	7	5	0	4	1	1	0	21	0	5	0	0
Arachidonic acid metabolism	11	28	30	8	71	0	2	8	0	0	3	0	9	12	0	0	5	0	0	0	2	10	85	17	0	28	301	0	0	53	5	2	6	0	0	1	1	8	1	4	24	0	2	12	22	0	0	1	0
Arginine and proline metabolism	172	906	1791	2005	1718	2168	1737	550	1762	10392	1845	947	453	341	245	1342	717	71	241	1835	1258	268	4392	1000	87	2156	13978	360	500	6455	3387	2287	3188	2032	2356	4373	3224	5443	2539	609	1187	769	3596	2362	2357	1882	1351	948	737
Ascorbate and aldarate metabolism	12	277	689	754	418	1084	809	203	875	5196	912	474	129	95	113	669	323	5	103	915	574	67	1031	229	28	674	2938	180	248	2795	1567	1093	1511	1010	1135	2120	1598	2633	1213	270	396	382	1764	1089	969	921	634	437	362
Atrazine degradation	11	18	17	2	55	0	4	12	0	0	1	0	5	10	0	0	2	3	0	0	1	1	0	15	0	0	96	0	0	67	9	3	9	0	0	0	1	12	0	9	34	0	0	18	10	1	0	5	0
Bacterial chemotaxis	94	817	793	449	1885	0	165	56	6	4	51	6	331	203	19	3	138	64	17	3	175	300	4327	483	21	1426	12717	0	6	88	274	100	137	6	26	128	14	19	84	34	106	1	96	21	673	58	92	113	18
Bacterial invasion of epithelial cells	0	0	0	0	0	0	0	4	0	0	0	0	0	2	0	0	0	0	0	0	0	0	0	0	0	0	6	0	0	21	0	1	0	0	0	0	0	4	0	2	10	0	0	6	0	0	0	0	0
Bacterial motility proteins	287	1901	1824	1006	4523	0	329	205	11	5	135	11	795	565	38	5	352	209	33	5	378	690	9854	1101	39	3247	29134	0	12	834	576	227	319	11	45	273	38	159	175	116	510	2	188	190	1661	113	176	231	36
Bacterial secretion system	111	847	1717	2472	1778	3252	2433	457	2616	15588	2740	1404	428	298	294	1998	927	63	390	2736	1211	324	4733	1080	142	2446	15174	540	720	8546	4284	2923	4052	3018	3714	6272	4800	8086	3479	798	1260	1170	5091	3277	3261	2687	1712	1189	1014
Bacterial toxins	1	108	295	307	155	542	398	89	437	2598	453	235	61	39	51	335	153	7	48	456	240	28	632	137	12	352	1674	90	122	1392	732	515	718	504	568	1036	800	1318	585	133	197	191	862	546	443	453	290	207	175
Base excision repair	44	338	1001	1065	641	3253	2303	319	2597	15587	2718	1395	229	229	223	1989	866	27	277	2727	812	133	2257	582	71	1401	5464	541	703	8365	3646	2614	3667	3000	3483	5856	4795	7952	3145	771	1146	1152	4890	3255	2583	2601	1390	1036	961
Benzoate degradation	60	211	385	459	395	0	50	99	10	0	22	6	89	51	36	6	57	3	18	4	269	50	757	137	13	352	2882	0	12	115	354	196	256	10	6	169	3	17	162	20	75	0	123	29	222	49	156	89	36
beta-Alanine metabolism	71	235	315	269	522	0	47	69	6	0	22	3	107	75	18	4	55	12	9	3	147	68	1147	180	9	416	3753	0	6	210	203	103	139	6	3	91	6	29	84	21	109	0	66	44	223	29	80	53	18
beta-Lactam resistance	1	21	51	72	30	0	7	17	2	0	1	1	8	6	6	1	6	0	3	1	43	4	12	19	2	24	143	0	2	25	53	33	44	2	1	27	0	4	27	3	13	0	20	6	26	8	26	14	6
Betalain biosynthesis	1	0	0	0	0	0	0	0	0	0	0	0	0	0	0	0	0	0	0	0	0	0	0	0	0	0	5	0	0	0	0	0	0	0	0	0	0	0	0	0	0	0	0	0	0	0	0	0	0
Bile secretion	0	13	11	2	28	0	0	0	0	0	0	0	4	0	0	0	0	0	0	0	0	4	85	8	0	27	234	0	0	5	0	0	0	0	0	1	0	0	0	0	2	0	0	0	1	0	0	0	0
Biosynthesis and biodegradation of secondary metabolites	10	59	48	13	135	0	6	8	0	0	2	0	21	12	0	0	5	6	0	0	3	22	340	51	0	109	1013	0	0	45	6	2	4	0	0	4	0	8	1	5	24	0	1	12	23	1	0	1	0
Biosynthesis of 12-, 14- and 16-membered macrolides	0	0	0	0	1	0	0	0	0	0	0	0	0	0	0	0	0	0	0	0	0	0	0	0	0	0	0	0	0	0	0	0	0	0	0	0	0	0	0	0	0	0	0	0	0	0	0	0	0
Biosynthesis of ansamycins	7	101	320	412	114	542	406	99	438	2598	453	237	54	36	57	334	156	10	57	457	284	21	402	116	17	304	1230	90	124	1391	788	547	755	505	581	1069	799	1321	615	134	192	192	882	542	479	461	322	220	181
Biosynthesis of siderophore group nonribosomal peptides	3	33	27	10	82	0	4	4	0	0	3	0	13	10	0	0	4	0	0	0	1	22	170	27	0	57	558	0	0	24	4	1	3	0	0	2	1	4	0	2	12	0	0	6	21	1	0	0	0
Biosynthesis of unsaturated fatty acids	40	221	257	237	516	0	30	50	3	0	18	3	107	68	13	2	45	18	12	1	100	74	1319	188	10	457	4114	0	4	182	151	71	100	3	15	74	5	34	59	15	93	1	45	35	219	18	60	37	12
Biosynthesis of vancomycin group antibiotics	5	27	57	74	41	0	14	21	2	0	1	1	13	8	6	1	6	9	3	1	43	5	97	34	2	50	388	0	2	54	56	34	46	2	1	28	1	9	28	6	25	0	21	12	26	10	26	16	6
Biotin metabolism	20	99	158	369	210	0	37	46	4	0	7	2	53	34	17	2	23	21	31	2	89	41	521	151	19	230	2311	0	4	147	151	74	94	4	68	104	5	59	83	16	71	5	47	30	200	22	77	40	12
Bisphenol degradation	10	65	122	148	113	0	20	32	3	0	6	3	26	13	12	1	14	6	7	1	88	15	195	49	4	99	780	0	4	34	110	65	85	3	2	56	0	4	53	6	19	0	41	8	62	17	53	30	12
Bladder cancer	3	14	11	4	34	0	0	0	0	0	1	0	6	4	0	0	2	0	0	0	1	5	85	8	0	27	243	0	0	0	2	0	0	0	0	1	0	0	0	0	1	0	0	0	11	0	0	0	0
Butanoate metabolism	114	765	1448	1766	1450	1084	928	362	894	5196	958	483	373	242	174	677	443	65	161	922	986	225	3616	673	71	1687	11961	180	266	3086	2145	1397	1907	1028	1222	2444	1606	2714	1513	311	563	388	1963	1149	1608	1006	902	593	416
Butirosin and neomycin biosynthesis	5	32	162	155	22	542	385	61	433	2598	451	233	27	31	39	332	141	4	42	455	155	8	181	76	9	175	269	90	118	1388	625	451	633	500	565	977	799	1318	530	129	189	191	822	545	391	437	238	177	163
C5-Branched dibasic acid metabolism	40	238	439	610	421	0	82	122	12	0	11	9	104	51	44	7	50	18	33	5	308	62	966	214	21	448	3678	0	14	233	406	233	315	12	33	218	7	45	201	28	112	2	145	45	258	65	193	108	42
Caffeine metabolism	0	0	0	0	0	0	0	0	0	0	0	0	0	0	0	0	0	0	0	0	0	0	0	2	0	0	0	0	0	0	0	0	0	0	0	0	0	0	0	0	0	0	0	0	0	0	0	0	0
Calcium signaling pathway	0	0	0	0	0	0	0	4	0	0	0	0	1	2	0	0	0	0	0	0	0	0	0	0	0	0	14	0	0	21	0	1	0	0	0	0	0	4	0	2	10	0	0	6	0	0	0	0	0
Caprolactam degradation	36	114	105	36	299	0	9	4	0	0	15	0	55	39	0	0	27	3	0	0	11	41	684	77	2	215	2060	0	0	36	27	1	0	0	0	6	2	4	0	3	28	0	2	6	112	1	2	4	0
Carbohydrate digestion and absorption	1	43	63	74	74	0	7	17	2	0	1	1	16	6	6	1	6	0	3	1	44	13	183	25	2	77	595	0	2	24	58	33	42	2	1	28	1	4	26	3	15	0	20	6	27	8	27	15	6
Carbohydrate metabolism	6	53	86	81	106	0	11	43	2	0	3	1	27	28	6	1	10	3	3	1	44	11	268	64	2	104	945	0	2	188	59	40	64	2	1	30	3	34	29	15	87	0	22	46	48	9	26	15	6
Carbon fixation in photosynthetic organisms	73	543	1607	2024	845	3794	2754	545	3044	18186	3175	1640	345	302	318	2327	1050	49	368	3190	1354	175	3030	812	108	1949	8657	630	838	10037	4772	3368	4696	3514	4106	7116	5600	9340	3933	936	1469	1348	5892	3866	3258	3111	1884	1342	1177
Carbon fixation pathways in prokaryotes	137	896	1831	2414	1693	2169	1760	499	1764	10391	1854	949	457	306	260	1343	719	124	284	1834	1294	278	4598	1038	112	2273	15106	361	503	6056	3453	2309	3196	2033	2460	4480	3211	5425	2623	584	1010	777	3624	2262	2537	1899	1416	979	743
Cardiac muscle contraction	9	42	35	135	132	0	12	0	0	0	3	0	21	12	3	0	6	3	15	0	3	24	297	54	9	111	1190	0	0	27	24	3	0	0	39	30	0	21	15	3	12	3	3	0	96	3	15	6	0
Carotenoid biosynthesis	2	1	2	1	9	0	0	32	0	0	0	0	5	16	0	0	0	0	0	0	0	0	0	3	0	0	105	0	0	198	0	8	18	0	0	0	0	32	1	16	83	0	0	48	0	0	0	0	0
Cell cycle - Caulobacter	62	358	916	1395	763	2168	1586	298	1739	10392	1819	934	229	196	182	1330	609	43	244	1822	715	146	2226	596	85	1285	7170	360	476	5851	2712	1889	2636	2007	2447	4102	3204	5405	2252	537	889	778	3356	2217	2054	1771	1078	754	664
Cell division	12	54	80	122	128	0	13	21	2	0	3	1	26	16	7	1	10	3	8	1	46	18	282	62	5	113	1026	0	2	60	68	35	44	2	14	39	2	16	32	6	30	1	23	12	69	9	31	17	6
Cell motility and secretion	53	273	535	678	526	542	449	152	442	2598	466	240	139	97	72	336	189	28	74	459	380	84	1392	291	29	667	4497	90	128	1573	932	620	861	509	611	1150	805	1367	681	152	286	194	933	580	682	483	385	257	193
Cellular antigens	11	37	70	79	72	0	12	22	2	0	3	1	20	15	6	1	11	0	3	1	45	11	183	44	2	76	644	0	2	51	58	34	47	2	1	29	2	8	27	5	25	0	21	12	47	9	26	14	6
Chagas disease (American trypanosomiasis)	1	14	13	4	41	0	1	0	0	0	1	0	6	4	0	0	2	0	0	0	1	4	85	11	0	27	239	0	0	6	0	0	0	0	0	1	0	0	0	0	2	0	1	0	11	0	0	0	0
Chaperones and folding catalysts	147	902	1852	2129	1926	4336	3168	551	3471	20784	3657	1864	527	466	329	2656	1233	77	421	3640	1280	345	5609	1238	126	2812	16070	720	944	11683	5169	3642	5104	4007	4749	8011	6406	10746	4343	1077	1787	1545	6621	4451	4004	3513	1998	1461	1304
Chloroalkane and chloroalkene degradation	35	213	423	526	345	0	56	124	11	0	14	8	88	51	42	6	49	18	22	4	307	46	684	136	15	348	2655	0	14	216	386	231	310	11	7	196	3	29	194	30	105	0	145	47	215	57	184	109	42
Chlorocyclohexane and chlorobenzene degradation	10	1	4	1	9	0	1	11	0	0	1	0	2	6	0	0	1	0	0	0	0	0	0	6	0	2	63	0	0	73	3	3	7	0	0	0	1	13	1	6	32	0	0	17	0	0	0	1	0
Chromosome	191	1281	3153	3567	2435	7588	5498	988	6079	36372	6369	3269	755	681	595	4649	2121	110	704	6375	2429	439	7394	1731	201	4186	20298	1260	1662	20050	9209	6510	9107	7021	8185	14042	11206	18677	7681	1859	2954	2691	11663	7722	6568	6168	3573	2601	2315
Circadian rhythm - plant	0	0	0	0	0	0	0	0	0	0	0	0	0	0	0	0	0	0	0	0	0	0	0	2	0	0	5	0	0	0	0	0	0	0	0	0	0	0	0	0	0	0	0	0	0	0	0	0	0
Citrate cycle (TCA cycle)	92	628	1475	2247	1178	2168	1707	412	1756	10392	1835	943	337	240	240	1337	675	91	291	1829	1109	211	3153	844	113	1768	11025	360	494	5811	3228	2177	3011	2024	2505	4396	3200	5415	2539	556	885	782	3542	2207	2415	1861	1332	906	718
Colorectal cancer	2	0	0	41	12	0	0	0	0	0	0	0	1	0	1	0	0	0	5	0	1	3	14	10	3	10	172	0	0	9	6	1	0	0	13	9	0	7	5	0	4	1	1	0	21	0	5	0	0
Cyanoamino acid metabolism	23	139	388	367	241	1084	773	134	868	5196	905	466	80	80	79	664	290	8	89	911	315	43	717	219	23	470	1734	180	236	2860	1270	905	1273	1003	1145	1966	1600	2656	1068	265	418	382	1649	1107	839	874	482	359	327
Cysteine and methionine metabolism	113	770	1736	2018	1262	2168	1709	517	1762	10392	1835	951	385	259	256	1341	691	49	239	1833	1324	202	3538	805	85	1903	11058	360	504	6005	3427	2333	3237	2031	2331	4401	3208	5359	2583	577	988	767	3625	2268	2211	1889	1394	964	749
Cytoskeleton proteins	35	191	538	596	371	1626	1163	188	1299	7794	1363	698	129	137	115	994	443	18	143	1364	431	77	1184	312	39	734	3034	270	352	4318	1857	1330	1869	1500	1749	2945	2403	4006	1590	397	635	577	2458	1661	1342	1306	711	531	483
D-Alanine metabolism	12	61	119	152	120	0	22	36	4	0	4	2	28	18	12	2	16	6	6	2	88	20	196	53	4	100	775	0	4	55	110	66	89	4	2	56	2	8	54	8	29	0	42	12	73	18	52	30	12
D-Arginine and D-ornithine metabolism	3	0	1	0	0	0	0	0	0	0	0	0	0	0	0	0	0	0	0	0	0	0	0	1	0	0	8	0	0	5	0	0	0	0	0	0	0	0	0	0	1	0	0	0	0	0	0	0	0
D-Glutamine and D-glutamate metabolism	14	90	179	307	167	0	34	55	6	0	4	3	45	24	20	3	20	9	19	3	130	26	407	110	12	194	1675	0	6	122	180	102	134	6	29	103	4	32	93	14	59	2	66	24	131	27	88	46	18
Dioxin degradation	7	47	106	146	72	0	17	35	3	0	2	2	19	11	12	2	12	0	6	1	86	10	110	22	4	73	508	0	4	52	108	66	86	3	2	55	1	9	53	8	27	0	41	13	52	17	52	29	12
DNA repair and recombination proteins	301	2284	6465	7057	4308	19513	13900	2049	15598	93528	16326	8379	1486	1464	1382	11940	5251	199	1704	16371	5177	866	14434	3663	445	8837	36234	3241	4227	50449	22262	15927	22313	18015	20942	35363	28786	47786	19084	4654	7025	6918	29500	19594	15847	15664	8541	6322	5806
DNA replication	62	570	1874	1882	1082	7046	4951	599	5619	33775	5884	3019	419	457	454	4305	1845	53	579	5905	1562	244	4106	1074	137	2690	8818	1170	1512	17883	7614	5510	7744	6491	7514	12538	10387	17175	6681	1643	2364	2495	10505	6997	5424	5596	2885	2178	2054
DNA replication proteins	114	985	3350	3259	1868	13008	9107	1085	10368	62353	10858	5572	740	830	825	7944	3387	88	1053	10903	2809	425	7281	1925	246	4833	15026	2160	2788	32998	13954	10114	14225	11983	13844	23083	19173	31700	12278	3030	4356	4601	19351	12924	9897	10312	5271	3989	3786
Drug metabolism - cytochrome P450	28	70	100	131	174	0	11	43	2	0	9	1	40	38	7	1	18	3	8	1	51	23	369	58	6	144	1399	0	2	216	82	41	59	2	14	39	4	42	33	15	98	1	22	46	102	8	32	16	6
Drug metabolism - other enzymes	27	289	887	833	437	2710	1912	266	2167	12990	2267	1164	189	184	191	1659	726	14	217	2274	742	97	1774	431	50	1139	3869	450	588	6815	3084	2218	3108	2502	2851	4885	3992	6578	2642	634	889	957	4097	2685	2103	2174	1179	880	809
Electron transfer carriers	3	43	32	10	106	0	0	4	0	0	2	0	13	10	0	0	4	12	0	0	2	20	170	21	0	57	540	0	0	28	0	1	2	0	0	2	1	4	0	4	15	0	2	6	22	0	0	3	0
Endocytosis	0	0	1	0	1	0	0	0	0	0	0	0	0	0	0	0	0	0	0	0	0	0	0	0	0	0	3	0	0	0	0	0	0	0	0	0	0	0	0	0	0	0	0	0	0	0	0	0	0
Energy metabolism	125	755	1337	1438	1501	1626	1260	330	1317	7794	1396	708	362	267	171	1003	543	60	181	1372	841	241	3877	806	63	1764	11790	270	370	4486	2400	1624	2259	1518	1782	3239	2406	4038	1858	428	743	579	2645	1694	1862	1386	955	673	537
Epithelial cell signaling in Helicobacter pylori infection	7	71	125	150	124	0	18	35	3	0	3	3	31	15	12	2	13	0	7	1	87	15	281	58	4	125	977	0	4	46	113	66	86	3	2	56	2	8	53	9	29	0	41	13	63	17	53	33	12
Ether lipid metabolism	0	1	3	1	2	0	0	0	0	0	0	0	0	0	0	0	0	0	0	0	0	0	0	0	0	0	4	0	0	0	0	0	0	0	0	0	0	0	1	0	0	0	0	0	0	0	0	0	0
Ethylbenzene degradation	12	68	124	152	117	0	15	32	3	0	5	2	31	16	12	2	17	0	6	1	88	15	281	48	5	125	986	0	4	29	113	65	86	3	2	56	1	4	53	6	18	0	40	8	74	16	52	30	12
Fatty acid biosynthesis	67	367	681	1116	696	0	121	198	20	0	18	13	176	93	73	11	86	42	70	9	484	103	1601	360	43	746	6484	0	22	437	666	372	494	20	102	373	13	108	332	47	210	7	234	80	509	98	322	172	66
Fatty acid elongation in mitochondria	0	0	0	0	0	0	0	0	0	0	0	0	0	0	0	0	0	0	0	0	0	0	0	2	0	0	0	0	0	0	0	0	0	0	0	0	0	0	0	0	0	0	0	0	0	0	0	0	0
Fatty acid metabolism	107	415	672	716	830	0	90	171	15	0	34	10	184	112	54	9	94	18	28	6	410	112	1820	276	22	742	6233	0	18	346	540	300	389	15	9	260	9	50	246	41	189	0	187	78	404	76	238	137	54
Fc gamma R-mediated phagocytosis	0	0	1	0	1	0	0	0	0	0	0	0	0	0	0	0	0	0	0	0	0	0	0	0	0	0	3	0	0	0	0	0	0	0	0	0	0	0	0	0	0	0	0	0	0	0	0	0	0
Flagellar assembly	119	746	640	312	1888	0	131	0	0	1	65	1	294	230	2	0	163	97	11	0	63	320	3459	396	8	1120	10320	0	0	11	92	2	0	0	31	56	6	14	10	29	68	2	32	0	762	31	11	70	0
Flavone and flavonol biosynthesis	0	0	0	0	0	0	0	0	0	0	0	0	0	0	0	0	0	0	0	0	0	0	0	1	0	0	0	0	0	0	0	0	0	0	0	0	0	0	0	0	0	0	0	0	0	0	0	0	0
Flavonoid biosynthesis	1	12	44	69	7	0	6	24	2	0	0	1	7	6	6	1	3	0	3	1	42	0	12	11	2	23	138	0	2	72	56	35	46	2	1	27	1	13	27	6	33	0	20	17	15	8	26	14	6
Fluorobenzoate degradation	5	0	0	0	5	0	0	7	0	0	0	0	2	4	0	0	0	0	0	0	1	0	0	5	0	1	42	0	0	48	3	2	7	0	0	0	1	9	0	3	20	0	0	11	0	0	0	0	0
Folate biosynthesis	66	385	744	866	760	1084	844	213	875	5196	918	471	190	144	107	668	337	41	121	914	492	120	1931	442	42	949	6050	180	244	3096	1528	1045	1457	1009	1200	2123	1608	2716	1201	289	529	387	1733	1149	1129	917	607	436	350
Fructose and mannose metabolism	57	917	2691	3395	1085	3794	2915	873	3083	18186	3178	1667	477	301	455	2348	1131	49	407	3207	2373	186	3564	966	131	2519	11313	630	886	9995	5996	4128	5695	3554	4038	7703	5598	9289	4523	975	1497	1341	6356	3879	3477	3303	2474	1659	1321
Function unknown	249	1988	3177	2821	4167	4336	3304	749	3496	20784	3724	1876	982	742	391	2668	1411	146	407	3653	1852	649	11394	1798	121	4804	32426	720	968	11819	5820	4021	5620	4033	4627	8314	6402	10687	4627	1127	1926	1534	6850	4510	4708	3619	2254	1645	1377
Galactose metabolism	33	464	1371	1876	493	1084	923	447	905	5196	923	491	256	149	210	684	401	23	153	928	1255	97	1656	509	58	1163	6078	180	280	2949	2430	1611	2201	1039	1150	2558	1601	2658	1632	310	491	382	2083	1136	1318	1053	1049	653	458
General function prediction only	446	3131	6949	7634	5618	11384	8614	2156	9190	54557	9613	4941	1615	1305	1096	7013	3420	262	1119	9597	5193	898	15368	3487	352	8234	45312	1892	2566	31265	15787	10936	15259	10604	12198	21982	16831	28129	12443	2959	5025	4028	18211	11887	10769	9574	6237	4439	3686
Geraniol degradation	51	157	146	50	413	0	11	8	0	0	22	0	76	56	0	0	37	6	0	0	16	57	941	114	3	296	2840	0	0	55	45	2	0	0	0	8	3	8	0	5	45	0	2	12	158	1	2	5	0
Germination	0	0	0	0	0	0	0	0	0	0	0	0	0	0	0	0	1	0	0	0	0	0	0	0	0	0	0	0	0	0	0	0	0	0	0	0	0	0	0	0	0	0	0	0	0	0	0	0	0
Glutamatergic synapse	12	42	71	119	91	0	13	25	2	0	2	1	21	14	7	1	9	3	8	1	46	14	197	63	5	87	822	0	2	92	67	36	49	2	14	38	2	20	33	8	41	1	23	18	58	9	31	16	6
Glutathione metabolism	80	263	378	431	638	542	410	112	434	2598	472	233	131	122	44	332	183	10	67	455	174	102	1360	266	25	581	4505	90	118	1755	699	469	666	501	631	1034	810	1410	563	155	358	196	831	621	687	441	264	191	163
Glycan biosynthesis and metabolism	15	83	102	90	180	0	20	21	2	0	5	1	42	24	6	1	14	9	3	1	47	29	525	62	3	183	1577	0	2	58	57	34	46	2	1	32	2	8	27	8	29	0	23	12	71	11	26	18	6
Glycerolipid metabolism	39	391	1182	1296	544	2710	1957	378	2178	12990	2269	1170	231	201	228	1666	752	14	240	2280	998	110	1947	493	65	1309	5065	450	600	6995	3414	2416	3371	2515	2873	5057	3996	6612	2813	659	979	957	4219	2730	2224	2225	1340	966	847
Glycerophospholipid metabolism	68	489	1444	1328	949	5420	3804	443	4320	25980	4535	2320	348	384	339	3311	1433	46	435	4542	1145	215	3519	863	102	2152	7609	900	1160	13761	5782	4188	5884	4992	5765	9599	7992	13209	5101	1268	1825	1918	8051	5388	4214	4295	2175	1663	1572
Glycine, serine and threonine metabolism	139	770	1300	1520	1560	1084	910	326	889	5196	941	478	364	234	151	675	413	50	153	920	825	241	3925	783	67	1715	12767	180	258	3342	1952	1275	1758	1023	1233	2346	1612	2744	1404	315	653	389	1885	1176	1518	975	802	541	392
Glycolysis / Gluconeogenesis	119	1097	3472	3648	1635	9756	6971	1139	7809	46764	8162	4199	715	704	730	5977	2644	114	825	8191	2947	357	6194	1601	209	4193	14714	1620	2130	25103	11494	8221	11512	9019	10336	17804	14387	23801	9710	2337	3452	3448	14890	9792	7777	7894	4438	3266	2954
Glycosaminoglycan biosynthesis - chondroitin sulfate	0	0	0	0	0	0	0	0	0	0	0	0	0	0	0	0	0	0	0	0	0	0	0	0	0	0	0	0	0	0	0	0	0	0	0	0	0	0	0	0	0	0	0	0	0	0	0	0	0
Glycosaminoglycan degradation	1	41	32	11	99	0	1	0	0	0	3	0	14	11	0	0	7	0	0	0	2	14	171	79	1	55	515	0	0	1	0	0	0	0	0	1	0	0	0	0	2	0	0	0	33	0	1	2	0
Glycosphingolipid biosynthesis - ganglio series	1	40	31	9	95	0	1	0	0	0	2	0	12	7	0	0	5	0	0	0	2	13	171	55	1	55	488	0	0	1	0	0	0	0	0	1	0	0	0	0	2	0	0	0	23	0	1	2	0
Glycosphingolipid biosynthesis - globo series	1	49	36	13	117	0	1	0	0	0	3	0	18	11	0	0	7	0	0	0	4	23	256	78	1	83	736	0	0	1	2	0	0	0	0	2	0	0	0	0	3	0	0	0	33	0	1	2	0
Glycosyltransferases	43	236	445	573	442	0	72	167	13	0	13	7	118	88	43	6	54	60	26	6	307	59	1039	238	19	467	3847	0	14	478	401	244	322	13	20	208	6	89	196	48	229	1	142	114	268	62	187	104	42
Glyoxylate and dicarboxylate metabolism	101	509	902	1195	982	542	503	246	452	2598	480	244	244	152	104	341	243	35	103	465	607	151	2438	505	49	1105	8507	90	138	1770	1231	789	1079	520	655	1321	808	1410	836	177	388	197	1038	623	956	528	530	342	223
GnRH signaling pathway	0	0	1	0	1	0	0	0	0	0	0	0	0	0	0	0	0	0	0	0	0	0	0	0	0	0	3	0	0	0	0	0	0	0	0	0	0	0	0	0	0	0	0	0	0	0	0	0	0
Histidine metabolism	72	490	987	1175	838	542	523	283	457	2598	474	247	213	131	118	344	239	40	86	467	729	119	1808	454	38	935	6374	90	144	1784	1355	880	1211	525	592	1352	810	1375	884	178	382	192	1087	620	829	552	582	376	241
Homologous recombination	93	755	2267	2483	1429	7588	5369	721	6059	36373	6343	3255	526	534	516	4640	2015	66	655	6362	1851	315	5162	1326	167	3226	12455	1260	1636	19445	8444	6069	8512	6998	8148	13651	11191	18557	7320	1790	2644	2691	11398	7577	6053	6059	3228	2402	2235
Huntington's disease	16	83	101	291	224	0	23	21	2	0	5	1	45	20	11	1	12	6	28	1	48	40	593	115	17	234	2362	0	2	87	92	39	44	2	66	77	2	44	50	9	44	5	25	12	165	12	51	22	6
Hypertrophic cardiomyopathy (HCM)	0	0	1	0	0	0	0	0	0	0	0	0	0	0	0	0	0	0	0	0	0	0	0	0	0	0	0	0	0	0	0	0	0	0	0	0	0	0	0	0	0	0	0	0	0	0	0	0	0
Indole alkaloid biosynthesis	1	0	0	0	0	0	0	0	0	0	0	0	0	0	0	0	0	0	0	0	0	0	0	0	0	0	5	0	0	0	0	0	0	0	0	0	0	0	0	0	0	0	0	0	0	0	0	0	0
Influenza A	2	0	0	41	12	0	0	0	0	0	0	0	1	0	1	0	0	0	5	0	1	3	14	10	3	10	172	0	0	9	6	1	0	0	13	9	0	7	5	0	4	1	1	0	21	0	5	0	0
Inorganic ion transport and metabolism	54	310	462	411	674	542	427	98	438	2598	473	235	161	117	52	334	194	28	53	457	254	97	1922	301	17	764	5565	90	122	1451	760	518	721	505	581	1059	803	1334	590	140	242	192	869	559	673	459	296	213	175
Inositol phosphate metabolism	21	141	390	546	218	542	419	121	442	2598	461	237	82	72	65	336	181	13	64	459	332	56	513	155	23	369	1881	90	126	1455	868	582	804	509	596	1106	800	1337	651	140	224	193	907	554	597	470	353	237	187
Insulin signaling pathway	10	41	69	76	72	0	15	36	2	0	1	1	19	16	6	1	5	3	3	1	44	10	183	40	2	77	654	0	2	134	57	38	50	2	1	29	3	26	28	12	64	0	22	35	27	10	26	17	6
Ion channels	3	62	190	165	87	542	383	58	433	2598	453	233	38	37	39	332	145	1	42	455	156	17	351	82	9	228	718	90	118	1366	621	450	630	500	565	979	799	1314	534	128	180	191	822	540	413	436	239	179	163
Isoquinoline alkaloid biosynthesis	8	53	113	188	90	0	18	32	4	0	2	2	24	10	13	2	11	3	11	2	86	13	209	55	7	108	896	0	4	38	117	66	88	4	15	65	1	12	60	6	20	1	42	8	73	17	57	30	12
Limonene and pinene degradation	50	181	231	185	419	0	26	40	3	0	22	2	81	54	12	3	42	3	6	1	100	52	879	125	6	313	2862	0	4	103	144	67	91	3	2	62	3	12	53	12	60	0	43	20	175	17	54	34	12
Linoleic acid metabolism	6	56	112	146	86	0	18	28	3	0	4	3	23	7	12	1	12	6	7	1	87	14	195	46	4	99	739	0	4	6	110	64	83	3	2	56	0	0	53	4	8	0	41	2	52	17	53	30	12
Lipid biosynthesis proteins	101	508	972	1260	1063	1626	1228	288	1308	7794	1382	705	275	220	151	1000	510	54	190	1368	662	181	2867	622	67	1389	9135	270	362	4613	2208	1503	2096	1510	1832	3151	2411	4086	1755	421	780	583	2569	1710	1743	1352	873	609	514
Lipid metabolism	14	93	214	254	187	542	391	73	434	2598	455	233	56	52	41	332	150	10	52	455	158	34	551	127	16	303	1592	90	118	1472	641	456	633	501	592	998	801	1346	542	136	230	193	828	562	478	438	249	181	163
Lipoic acid metabolism	10	45	142	179	102	542	379	55	432	2598	455	232	40	47	35	331	145	7	49	454	115	25	367	97	13	228	987	90	116	1453	587	423	596	499	590	970	800	1342	515	131	214	193	806	555	451	429	222	164	157
Lipopolysaccharide biosynthesis	60	466	933	1185	802	0	177	247	31	0	20	16	204	88	96	15	101	54	48	15	692	95	1822	376	33	867	6550	0	32	253	884	519	685	31	17	449	9	30	433	50	139	0	322	53	449	145	416	246	96
Lipopolysaccharide biosynthesis proteins	70	540	1001	1205	988	0	188	251	31	0	25	16	231	110	96	15	111	66	48	15	697	121	2163	428	33	976	7563	0	32	283	888	520	688	31	17	453	9	34	435	56	155	0	324	59	504	148	416	252	96
Lysine biosynthesis	83	536	992	1607	1004	0	175	273	31	0	22	17	242	111	106	16	111	57	99	15	699	151	2303	564	64	1077	9222	0	32	516	950	537	705	31	147	538	15	139	482	62	258	10	339	94	695	144	467	249	96
Lysine degradation	70	215	264	281	519	0	34	44	4	0	25	2	101	68	14	3	51	6	16	2	104	78	1162	182	12	417	3939	0	4	147	167	70	89	4	29	83	4	30	66	15	81	2	49	26	250	19	64	37	12
Lysosome	1	46	36	14	111	0	1	0	0	0	4	0	20	15	0	0	10	0	0	0	3	18	256	111	1	82	779	0	0	3	0	0	0	0	0	2	0	0	0	0	3	0	0	0	44	0	1	2	0
MAPK signaling pathway - yeast	6	45	71	77	84	0	8	18	2	0	2	1	18	9	6	1	8	0	3	1	44	11	183	38	2	76	616	0	2	30	55	33	44	2	1	28	1	4	27	3	16	0	20	6	38	8	26	15	6
Meiosis - yeast	8	0	0	0	5	0	3	14	0	0	0	0	2	8	0	0	0	6	0	0	3	0	0	8	0	2	60	0	0	87	4	4	5	0	0	0	2	18	0	7	41	0	1	22	0	1	0	1	0
Membrane and intracellular structural molecules	112	721	1049	1266	1566	542	513	235	452	2598	494	242	344	214	101	341	259	61	109	464	575	231	3980	706	54	1583	12830	90	136	1806	1217	760	1032	519	680	1330	810	1431	818	175	419	199	1023	627	1138	522	514	329	217
Metabolism of cofactors and vitamins	36	215	321	321	419	0	56	75	8	0	10	4	85	48	24	4	37	9	12	4	180	59	903	135	9	360	2985	0	8	145	230	133	177	8	5	117	4	20	111	21	76	0	84	32	173	39	104	65	24
Metabolism of xenobiotics by cytochrome P450	26	70	100	131	173	0	11	43	2	0	9	1	40	38	7	1	18	3	8	1	51	23	369	56	6	144	1389	0	2	214	82	41	57	2	14	39	4	42	33	15	98	1	22	46	102	8	32	16	6
Methane metabolism	142	838	1943	1971	1466	3794	2816	602	3050	18186	3202	1641	476	408	323	2330	1117	124	338	3192	1467	252	4582	1002	96	2435	12655	630	842	10190	4872	3433	4802	3521	4021	7122	5608	9322	3967	964	1562	1341	5944	3911	3404	3139	1902	1398	1189
Mineral absorption	4	0	0	0	3	0	0	11	0	0	0	0	2	6	0	0	0	0	0	0	0	0	0	0	0	1	29	0	0	67	1	3	8	0	0	0	1	13	0	5	30	0	0	17	0	0	0	0	0
Mismatch repair	75	636	1829	2134	1224	5420	3879	580	4334	25981	4535	2329	420	405	393	3318	1465	59	490	4548	1483	250	4044	1055	134	2498	10471	900	1176	13999	6246	4460	6245	5005	5852	9873	7997	13289	5339	1292	1945	1925	8219	5437	4472	4364	2413	1773	1619
mRNA surveillance pathway	0	0	0	0	0	0	0	0	0	0	0	0	0	0	0	0	0	3	0	0	0	0	0	0	0	0	0	0	0	0	0	0	0	0	0	0	0	0	0	0	0	0	0	0	0	0	0	0	0
Naphthalene degradation	29	187	397	517	292	0	52	116	11	0	15	7	80	43	42	6	46	6	21	4	305	35	600	129	15	319	2410	0	14	152	392	229	302	11	7	195	2	21	190	22	82	0	140	35	204	56	183	101	42
N-Glycan biosynthesis	2	1	2	1	4	0	3	10	0	0	0	0	2	6	0	0	0	9	0	0	0	0	0	12	0	2	38	0	0	68	2	3	8	0	0	0	2	14	1	4	30	0	0	16	0	1	0	0	0
Nicotinate and nicotinamide metabolism	56	416	1072	976	782	3252	2308	330	2598	15588	2728	1395	266	270	220	1989	888	33	263	2727	819	161	2640	584	63	1508	6281	540	702	8403	3638	2614	3674	3000	3442	5833	4797	7937	3136	774	1161	1150	4885	3268	2626	2600	1377	1039	960
Nitrogen metabolism	85	753	1290	1360	1465	1084	943	325	887	5196	943	479	335	242	146	673	414	72	134	919	812	208	3358	641	50	1518	10648	180	258	3216	1911	1271	1774	1021	1182	2310	1606	2712	1388	330	597	386	1888	1175	1456	985	781	567	391
Nitrotoluene degradation	12	83	106	85	157	0	26	18	2	0	2	1	25	6	6	1	7	42	3	1	46	21	354	53	3	131	1124	0	2	30	53	33	48	2	1	30	1	4	32	8	16	0	24	7	30	14	27	24	6
NOD-like receptor signaling pathway	4	17	16	48	50	0	4	4	0	0	2	0	14	10	1	0	4	0	5	0	1	10	184	39	3	63	642	0	0	28	9	2	2	0	13	11	1	12	6	2	14	1	2	6	42	1	5	2	0
Non-homologous end-joining	1	14	13	4	33	0	1	0	0	0	1	0	7	4	0	0	3	3	0	0	1	5	85	15	0	27	252	0	0	1	0	0	0	0	0	1	0	0	0	0	1	0	0	0	11	0	0	0	0
Novobiocin biosynthesis	19	124	242	339	212	0	40	67	8	0	5	4	55	25	25	4	26	12	17	4	174	29	490	107	12	233	1897	0	8	96	225	132	174	8	17	121	2	20	114	14	50	1	83	21	137	35	109	61	24
Nucleotide excision repair	31	258	901	899	445	3252	2295	298	2595	15588	2715	1394	193	213	215	1988	856	33	265	2726	765	104	1790	505	61	1223	3803	540	700	8298	3567	2579	3622	2997	3457	5807	4796	7928	3108	764	1111	1151	4871	3241	2490	2592	1355	1020	954
Nucleotide metabolism	3	55	112	143	81	0	13	28	4	0	1	2	16	4	12	2	10	3	6	2	85	9	109	30	4	72	478	0	4	2	106	64	84	4	2	55	0	0	53	4	5	0	41	2	42	16	52	27	12
One carbon pool by folate	75	454	1301	1416	798	3795	2714	412	3034	18185	3176	1632	295	281	275	2323	1026	43	332	3183	1057	164	2819	732	87	1735	7131	631	825	9825	4387	3131	4385	3504	4062	6899	5599	9281	3734	907	1365	1344	5759	3807	3080	3057	1686	1248	1136
Other glycan degradation	3	85	100	90	184	0	8	17	2	0	5	1	32	21	6	1	15	0	3	1	48	35	353	174	3	134	1128	0	2	30	53	33	44	2	1	30	1	4	27	3	16	0	20	6	71	8	27	16	6
Other ion-coupled transporters	129	1329	2234	2930	2552	542	674	546	485	2598	526	268	593	334	225	360	402	61	195	478	1443	406	5915	1144	109	2591	20631	90	176	2051	2311	1414	1891	552	752	1923	818	1496	1383	233	583	203	1428	696	1842	687	1061	633	337
Other transporters	32	243	341	410	520	0	54	83	8	0	11	4	111	63	26	4	41	18	22	4	182	74	1272	214	16	486	4227	0	8	214	249	138	184	8	31	137	6	48	119	22	111	2	87	47	237	38	115	65	24
Others	110	855	1954	2010	1566	3794	2782	639	3051	18186	3206	1640	463	454	325	2332	1127	43	344	3192	1462	250	4000	952	98	2270	11513	630	842	10438	4875	3443	4805	3521	4032	7126	5611	9375	3967	972	1664	1342	5932	3969	3496	3129	1904	1382	1190
Oxidative phosphorylation	180	958	2234	3192	2192	6506	4705	730	5194	31174	5459	2790	623	579	470	3976	1776	156	674	5455	1648	433	6471	1648	221	3557	19634	1082	1406	17468	7447	5274	7398	5999	7278	11941	9604	16170	6419	1603	2609	2327	9825	6643	5904	5227	2899	2110	1923
p53 signaling pathway	2	0	0	41	12	0	0	0	0	0	0	0	1	0	1	0	0	0	5	0	1	3	14	10	3	10	173	0	0	10	6	1	0	0	13	9	0	7	5	0	4	1	1	0	21	0	5	0	0
Pantothenate and CoA biosynthesis	78	446	1095	1289	771	2168	1615	350	1745	10392	1823	938	250	210	192	1333	624	55	213	1825	849	137	2320	587	65	1330	6872	360	482	5902	2826	1980	2761	2013	2347	4114	3208	5359	2297	550	918	770	3404	2238	1953	1798	1117	803	682
Parkinson's disease	11	42	35	176	144	0	12	0	0	0	3	0	22	12	4	0	6	3	20	0	4	27	311	64	12	121	1362	0	0	36	30	4	0	0	52	39	0	28	20	3	16	4	4	0	117	3	20	6	0
Pathways in cancer	10	29	26	132	102	0	8	8	0	0	2	0	17	12	3	0	5	0	15	0	3	19	212	64	9	84	993	0	0	70	24	5	5	0	39	29	2	31	16	4	31	3	5	12	85	2	15	2	0
Penicillin and cephalosporin biosynthesis	2	35	63	76	64	0	7	17	2	0	2	1	14	10	6	1	8	0	3	1	44	9	97	29	2	51	391	0	2	30	53	33	44	2	1	28	0	4	27	3	15	0	20	6	37	8	26	14	6
Pentose and glucuronate interconversions	38	424	1006	1236	596	1084	857	302	889	5196	917	480	232	127	150	676	360	12	126	922	836	97	2230	453	46	1160	6956	180	260	2901	1907	1290	1771	1024	1155	2303	1601	2656	1387	289	462	383	1888	1119	1158	971	797	525	398
Pentose phosphate pathway	84	823	2235	2490	1242	4878	3546	716	3917	23382	4086	2111	483	398	415	2994	1367	52	445	4104	1843	242	4408	1038	123	2670	11893	810	1082	12752	6218	4392	6126	4522	5188	9152	7202	11938	5083	1199	1837	1726	7609	4948	4129	4014	2448	1754	1527
Peptidases	195	1299	2984	3729	2382	4878	3686	977	3940	23382	4122	2118	734	598	484	3006	1480	99	532	4111	2246	404	6821	1668	181	3678	21405	810	1100	13769	6847	4731	6575	4543	5360	9529	7222	12196	5403	1286	2325	1738	7823	5169	4867	4105	2741	1910	1581
Peptidoglycan biosynthesis	84	513	944	1707	1044	0	168	273	30	0	27	15	246	136	104	15	117	57	115	15	655	158	2263	596	75	1067	9501	0	30	607	919	513	673	30	197	550	17	187	477	66	303	14	328	114	805	135	460	230	90
Peroxisome	36	189	263	329	404	0	36	64	5	0	13	4	90	50	20	3	36	9	20	2	140	61	1003	179	13	385	3444	0	6	169	193	104	138	5	29	108	6	41	90	18	90	2	64	37	200	27	90	53	18
Pertussis	5	38	30	8	100	0	6	4	0	0	2	0	10	6	0	0	2	3	0	0	1	17	170	26	0	56	498	0	0	27	2	1	0	0	0	2	0	4	0	2	14	0	0	6	12	1	0	1	0
Phenylalanine metabolism	47	151	271	351	288	0	42	78	8	0	9	4	74	43	25	4	34	18	17	4	179	40	745	152	12	313	2723	0	8	173	242	135	182	8	17	124	3	32	115	20	86	1	86	38	170	35	109	61	24
Phenylalanine, tyrosine and tryptophan biosynthesis	92	599	1186	1523	984	0	217	350	39	0	25	21	269	138	121	19	132	66	66	19	869	130	2311	528	46	1101	8659	0	40	621	1123	662	884	39	33	570	17	93	548	84	312	1	412	132	598	180	526	311	120
Phenylpropanoid biosynthesis	8	57	183	163	90	542	381	68	434	2598	453	233	41	42	39	332	145	4	42	456	157	18	351	110	11	230	772	90	118	1435	636	452	634	502	566	978	799	1326	531	132	212	190	824	556	415	436	238	178	164
Phosphatidylinositol signaling system	16	80	205	252	155	542	394	68	434	2598	454	233	54	47	41	332	149	10	52	455	159	33	550	131	15	303	1575	90	118	1459	643	455	638	501	592	998	801	1341	543	134	220	193	828	555	466	439	249	183	163
Phosphonate and phosphinate metabolism	6	98	150	152	187	0	21	28	4	0	3	2	25	12	12	2	14	0	6	2	88	22	195	46	4	100	761	0	4	7	110	64	86	4	2	56	1	0	55	4	9	0	40	2	64	17	52	30	12
Phosphotransferase system (PTS)	4	1176	3409	4350	1288	3794	2980	1023	3105	18186	3189	1685	595	310	547	2361	1210	7	438	3220	3050	191	4471	943	142	3059	14274	630	918	9466	6783	4613	6312	3578	3997	8101	5586	9170	4899	974	1303	1335	6659	3776	3763	3420	2869	1855	1419
Photosynthesis	53	374	1266	1112	776	5422	3771	631	4316	25978	4526	2318	357	460	326	3308	1404	40	422	4540	1052	168	3058	743	97	1970	6729	902	1158	14995	5660	4179	5922	4986	5750	9526	8000	13434	5036	1362	2372	1916	8007	5711	4080	4275	2116	1626	1560
Photosynthesis - antenna proteins	4	0	0	0	17	0	0	64	0	0	0	0	18	34	0	0	0	0	0	0	0	0	0	0	0	4	299	0	0	377	4	17	31	0	0	0	4	72	0	30	170	0	0	98	0	0	0	0	0
Photosynthesis proteins	61	388	1278	1116	836	5422	3772	699	4316	25978	4527	2318	382	500	326	3308	1406	40	422	4540	1053	173	3143	752	97	2001	7292	902	1158	15400	5667	4197	5956	4986	5750	9527	8005	13510	5036	1394	2554	1916	8007	5815	4091	4275	2116	1626	1560
Plant-pathogen interaction	20	181	390	358	357	1084	773	103	865	5197	910	466	103	87	74	663	297	12	92	909	275	66	1145	228	25	587	2857	180	234	2747	1214	870	1218	999	1156	1952	1600	2643	1048	256	370	384	1632	1078	900	868	463	353	320
Polycyclic aromatic hydrocarbon degradation	12	75	230	273	118	542	393	83	434	2598	455	235	43	42	46	332	149	7	50	456	199	20	293	104	14	235	861	90	120	1453	690	486	679	502	579	1014	800	1334	562	136	218	192	843	557	449	445	270	194	169
Polyketide sugar unit biosynthesis	19	111	265	360	155	0	52	94	9	0	3	5	49	26	30	4	25	15	15	4	213	11	316	112	10	193	1375	0	10	179	278	167	220	9	5	138	4	31	137	21	88	0	101	43	108	45	130	73	30
Pores ion channels	91	467	709	724	950	0	135	194	17	1	32	12	205	134	54	8	85	49	30	8	404	139	2158	382	21	855	7060	0	18	459	526	307	406	17	12	263	16	84	244	56	238	0	191	113	415	88	237	153	54
Porphyrin and chlorophyll metabolism	134	962	2013	2958	1617	542	667	716	491	2598	483	268	450	271	242	359	329	88	196	481	1542	216	3455	736	105	1868	14317	90	182	2847	2484	1544	2089	558	742	1969	831	1648	1449	292	922	202	1487	898	1458	707	1128	647	355
PPAR signaling pathway	26	107	262	244	188	542	394	87	435	2598	457	235	60	55	45	333	158	7	46	455	204	32	535	124	12	307	1433	90	120	1466	692	486	677	502	566	1008	802	1333	559	135	231	191	843	562	462	445	266	195	169
Prenyltransferases	36	201	373	740	405	0	65	142	10	0	9	7	104	66	43	6	46	21	54	5	262	67	939	275	33	449	4166	0	12	447	383	215	286	10	97	233	9	121	198	42	207	7	131	95	336	54	191	94	36
Primary bile acid biosynthesis	1	10	8	4	25	0	4	0	0	0	2	0	6	4	0	0	2	0	0	0	1	5	85	19	0	27	246	0	0	2	0	0	2	0	0	1	0	0	0	0	1	0	0	0	11	1	0	0	0
Primary immunodeficiency	5	57	152	98	108	542	380	44	432	2598	454	232	34	40	33	331	145	1	39	454	115	23	340	74	8	207	621	90	116	1366	574	418	588	499	565	952	799	1314	506	127	180	191	804	539	409	429	213	166	157
Prion diseases	0	2	2	0	1	0	0	0	0	0	0	0	5	0	0	0	0	0	0	0	0	0	85	7	0	26	235	0	0	1	0	0	0	0	0	1	0	0	0	0	1	0	0	0	0	0	0	0	0
Progesterone-mediated oocyte maturation	4	15	14	46	45	0	4	4	0	0	1	0	8	6	1	0	2	0	5	0	1	8	99	32	3	37	408	0	0	28	9	2	2	0	13	10	1	12	6	2	13	1	2	6	32	1	5	2	0
Propanoate metabolism	119	593	1136	1184	1179	1626	1251	285	1311	7794	1397	707	308	236	157	1002	535	54	166	1370	756	192	3147	581	55	1478	9413	270	366	4434	2288	1554	2162	1513	1755	3154	2405	4003	1786	418	706	576	2600	1668	1733	1370	893	642	526
Prostate cancer	4	15	14	46	45	0	4	4	0	0	1	0	8	6	1	0	2	0	5	0	1	8	99	33	3	37	408	0	0	28	9	2	2	0	13	10	1	12	6	2	13	1	2	6	32	1	5	2	0
Proteasome	4	15	14	46	45	0	4	4	0	0	1	0	8	6	1	0	2	12	5	0	1	8	99	32	3	37	408	0	0	28	9	2	2	0	13	10	1	12	6	2	13	1	2	6	32	1	5	2	0
Protein digestion and absorption	1	0	1	0	1	0	0	0	0	0	0	0	0	0	0	0	0	0	0	0	0	0	0	10	0	0	3	0	0	1	0	0	0	0	0	0	0	0	0	0	0	0	0	0	0	0	0	0	0
Protein export	67	450	1271	1603	891	3794	2721	407	3034	18186	3178	1629	302	289	275	2322	1023	55	358	3183	1012	188	2974	791	102	1802	8159	630	822	9896	4367	3108	4354	3503	4142	6927	5599	9334	3744	909	1392	1351	5750	3814	3202	3051	1691	1239	1129
Protein folding and associated processing	133	749	1454	1680	1438	1626	1326	439	1322	7794	1390	713	359	275	194	1006	545	69	194	1375	1001	203	3331	727	68	1662	10762	270	378	4829	2620	1768	2464	1523	1787	3338	2413	4099	1951	464	897	580	2732	1779	1860	1426	1059	733	560
Protein kinases	45	400	543	469	889	542	436	158	437	2598	475	235	191	158	53	334	197	31	58	457	261	146	2279	341	21	895	6762	90	122	1845	791	536	762	504	594	1071	808	1414	598	168	417	193	871	654	719	460	301	218	175
Protein processing in endoplasmic reticulum	8	27	58	115	52	0	20	29	2	0	1	1	14	12	7	1	6	6	8	1	44	9	111	52	5	60	549	0	2	96	65	37	48	2	14	37	2	25	33	10	45	1	24	24	47	12	31	17	6
Proximal tubule bicarbonate reclamation	2	15	14	5	37	0	1	4	0	0	1	0	7	6	0	0	2	0	0	0	1	5	85	22	0	27	252	0	0	29	3	1	2	0	0	1	1	4	1	2	12	0	1	6	11	0	0	1	0
Purine metabolism	270	2086	5535	6181	3676	14092	10203	1713	11293	67549	11814	6069	1259	1150	1088	8638	3895	178	1277	11835	4394	721	11899	2904	355	7114	31773	2340	3082	36640	16899	11987	16768	13036	15133	25950	20802	34534	14179	3407	5193	4997	21597	14198	11903	11449	6556	4797	4281
Pyrimidine metabolism	168	1583	4721	5282	2743	14092	10044	1483	11275	67549	11787	6055	1038	1012	1021	8628	3800	132	1236	11826	3900	592	9703	2519	324	6210	24142	2340	3060	36109	16249	11614	16270	13017	15103	25621	20785	34437	13876	3343	4912	4997	21369	14074	11429	11341	6264	4618	4214
Pyruvate metabolism	144	1012	2361	2579	1772	4336	3234	711	3492	20784	3655	1878	547	438	392	2669	1277	110	414	3650	1791	299	5209	1149	125	2851	14941	720	968	11644	5744	4015	5595	4029	4639	8247	6409	10667	4630	1095	1781	1535	6842	4450	3946	3608	2262	1633	1377
Renal cell carcinoma	4	14	12	45	45	0	4	4	0	0	1	0	8	6	1	0	3	0	5	0	1	8	99	22	3	37	413	0	0	33	9	2	3	0	13	10	1	12	5	2	14	1	2	6	32	1	5	0	0
Renin-angiotensin system	0	0	1	0	0	0	0	0	0	0	0	0	0	0	0	0	0	0	0	0	0	0	0	0	0	0	0	0	0	0	0	0	0	0	0	0	0	0	0	0	0	0	0	0	0	0	0	0	0
Replication, recombination and repair proteins	109	684	1557	1635	1249	3252	2384	507	2613	15590	2731	1404	359	327	270	1996	929	59	298	2735	1164	205	3449	801	86	1926	9563	540	718	8866	4094	2890	4099	3016	3480	6072	4807	8037	3359	825	1387	1151	5055	3380	2849	2671	1593	1172	1009
Restriction enzyme	30	190	641	497	272	2169	1521	204	1731	10391	1809	930	109	124	144	1326	561	24	161	1819	537	57	955	274	34	736	1499	361	469	5469	2385	1735	2443	1999	2261	3857	3195	5256	2075	508	715	763	3254	2155	1560	1732	903	691	641
Retinol metabolism	12	43	71	80	83	0	8	29	2	0	4	1	25	19	6	1	11	3	3	1	46	10	269	36	3	103	880	0	2	110	60	36	49	2	1	29	1	16	28	9	49	0	21	24	48	8	27	15	6
Riboflavin metabolism	33	263	561	745	497	1085	811	174	870	5195	915	470	145	121	96	666	320	32	121	911	407	92	1410	332	42	751	4438	181	241	2985	1408	977	1364	1005	1212	2071	1604	2707	1146	278	476	387	1694	1126	1084	897	559	399	339
Ribosome	219	1769	6811	6914	3169	28185	19710	2299	22464	135095	23508	12064	1485	1736	1769	17212	7290	211	2292	23610	5880	846	14292	3989	527	9945	28765	4681	6033	71574	30017	21791	30636	25949	30067	49931	41549	68713	26525	6559	9437	9984	41861	27994	21284	22311	11340	8584	8166
Ribosome Biogenesis	179	1412	3546	3553	2761	10298	7339	1041	8230	49363	8633	4421	862	814	719	6301	2796	98	878	8637	2696	520	8836	1977	220	4999	21938	1710	2228	26416	11673	8357	11723	9503	11004	18610	15192	25153	10022	2441	3626	3649	15543	10294	8433	8256	4460	3324	3055
Ribosome biogenesis in eukaryotes	8	52	147	137	106	542	381	44	432	2598	453	232	34	37	34	331	142	1	44	454	114	21	353	84	10	216	775	90	116	1376	579	419	591	499	578	961	799	1321	510	126	182	192	805	538	419	429	218	165	157
RIG-I-like receptor signaling pathway	0	0	0	0	0	0	0	0	0	0	0	0	0	0	0	0	0	0	0	0	0	0	0	0	0	0	1	0	0	0	0	0	0	0	0	0	0	0	0	0	0	0	0	0	0	0	0	0	0
RNA degradation	63	389	943	1159	749	2168	1593	308	1740	10392	1823	934	239	213	176	1330	614	28	214	1822	718	142	2312	574	65	1284	6783	360	476	5869	2681	1886	2639	2008	2370	4050	3205	5374	2223	543	906	772	3349	2235	1961	1772	1047	753	664
RNA polymerase	17	145	566	555	238	2168	1521	192	1730	10392	1808	929	117	134	141	1325	564	16	174	1817	494	58	1071	291	39	768	2104	360	466	5518	2356	1708	2399	1998	2297	3858	3196	5282	2062	508	734	767	3239	2159	1626	1724	892	673	634
RNA transport	12	106	225	293	157	0	42	67	6	0	5	5	49	21	23	3	23	12	13	3	173	21	390	84	8	196	1486	0	8	78	224	132	172	6	4	112	3	12	108	15	43	1	82	21	104	35	105	62	23
Secondary bile acid biosynthesis	0	10	8	4	24	0	4	0	0	0	1	0	6	4	0	0	2	0	0	0	1	5	85	19	0	27	245	0	0	2	0	0	2	0	0	1	0	0	0	0	1	0	0	0	11	1	0	0	0
Secretion system	267	2412	3537	3588	5394	4336	3348	766	3497	20784	3718	1878	1050	693	414	2668	1403	170	496	3652	1889	780	12771	2038	186	5354	38211	720	970	11962	6045	4074	5655	4033	4854	8492	6419	10835	4736	1123	2016	1552	6902	4511	4989	3634	2374	1700	1382
Selenocompound metabolism	43	319	915	998	501	2169	1585	292	1740	10391	1815	935	189	170	177	1330	602	28	191	1823	757	93	1656	431	52	1064	4382	361	479	5629	2690	1903	2652	2008	2305	4025	3199	5297	2224	530	796	766	3359	2189	1794	1779	1048	769	671
Signal transduction mechanisms	75	443	765	703	913	1085	813	223	874	5195	928	469	229	195	98	667	357	26	102	914	459	142	2473	440	33	1086	7196	181	243	3164	1462	1014	1430	1009	1160	2074	1604	2713	1158	295	569	383	1712	1180	1167	902	566	407	345
Small cell lung cancer	2	0	0	41	12	0	0	0	0	0	0	0	1	0	1	0	0	0	5	0	1	3	14	10	3	10	172	0	0	9	6	1	0	0	13	9	0	7	5	0	4	1	1	0	21	0	5	0	0
Sphingolipid metabolism	3	45	35	9	111	0	1	4	0	0	1	0	10	6	0	0	2	3	0	0	4	22	170	110	0	57	560	0	0	27	2	1	4	0	0	2	0	4	0	2	12	0	0	6	12	0	0	1	0
Sporulation	0	56	150	212	58	0	23	48	6	0	1	3	28	8	18	3	19	3	9	3	127	6	207	57	7	118	835	0	6	54	161	98	130	6	3	82	1	8	81	9	28	0	60	13	57	25	78	43	18
Staphylococcus aureus infection	0	15	45	70	12	0	7	14	2	0	0	1	5	0	6	3	3	0	3	1	43	4	12	7	2	23	123	0	2	1	53	32	44	2	1	27	0	0	27	2	2	0	20	1	15	8	26	14	6
Starch and sucrose metabolism	62	587	1532	1605	842	2710	2018	515	2189	12990	2268	1176	314	236	261	1671	771	44	243	2287	1254	158	2829	712	68	1692	7836	450	612	7345	3734	2621	3642	2526	2839	5202	4003	6660	2956	692	1157	953	4338	2823	2269	2277	1480	1050	883
Steroid biosynthesis	2	0	0	0	2	0	0	8	0	0	0	0	0	4	0	0	0	0	0	0	0	0	0	7	0	0	26	0	0	44	0	2	4	0	0	0	0	8	0	4	20	0	0	12	0	0	0	0	0
Steroid hormone biosynthesis	3	29	22	4	71	0	1	4	0	0	0	0	4	2	0	0	0	0	0	0	2	8	85	32	0	28	272	0	0	23	0	1	2	0	0	1	0	4	0	2	11	0	0	6	2	0	0	1	0
Stilbenoid, diarylheptanoid and gingerol biosynthesis	2	12	44	69	7	0	6	21	2	0	0	1	7	4	6	1	3	0	3	1	42	0	12	8	2	22	142	0	2	48	55	34	46	2	1	27	0	8	27	5	22	0	20	12	15	8	26	14	6
Streptomycin biosynthesis	36	200	541	705	279	542	455	193	446	2598	457	240	104	75	82	338	181	28	68	461	456	36	706	238	26	478	2578	90	132	1652	1024	686	944	513	585	1180	805	1369	726	159	319	192	965	606	582	499	425	280	205
Styrene degradation	7	33	31	9	86	0	3	4	0	0	2	0	13	10	0	0	8	0	0	0	4	10	170	23	0	54	538	0	0	28	9	1	4	0	0	2	0	4	1	2	14	0	0	6	22	0	0	1	0
Sulfur metabolism	45	278	479	540	494	0	87	135	12	0	14	8	124	71	42	6	54	21	22	5	309	66	1193	235	14	508	4129	0	14	277	402	234	313	12	7	202	7	43	192	35	137	0	142	64	248	65	182	115	42
Sulfur relay system	59	377	800	886	665	1084	847	238	876	5196	923	473	205	159	116	669	351	38	113	914	581	114	1997	371	36	989	5980	180	248	3034	1614	1106	1533	1010	1162	2151	1606	2690	1237	289	512	384	1773	1145	1133	929	645	454	362
Synthesis and degradation of ketone bodies	14	35	70	80	65	0	8	14	2	0	5	1	19	11	6	1	12	3	3	1	46	11	183	30	2	76	652	0	2	16	63	32	42	2	1	29	0	0	29	2	9	0	22	1	48	8	26	15	6
Systemic lupus erythematosus	0	0	0	0	0	0	0	0	0	0	0	0	0	0	0	0	0	0	0	0	0	0	0	2	0	0	0	0	0	2	0	0	2	0	0	0	0	0	0	0	0	0	0	0	0	0	0	0	0
Taurine and hypotaurine metabolism	18	145	331	200	286	1084	759	92	864	5196	910	464	86	86	66	662	291	2	78	908	232	46	936	188	16	491	2001	180	232	2770	1148	837	1181	998	1130	1905	1599	2632	1012	255	374	382	1608	1083	830	858	425	333	314
Terpenoid backbone biosynthesis	59	331	687	1214	561	0	126	221	22	0	16	13	166	86	80	12	78	36	77	11	520	96	1456	398	48	726	6264	0	24	480	714	408	537	22	117	409	13	128	365	54	236	8	254	96	502	107	352	183	72
Tetracycline biosynthesis	20	141	288	369	219	0	51	86	9	0	6	6	67	33	30	5	33	15	16	4	218	30	574	101	10	273	2106	0	10	150	276	165	221	9	5	140	5	21	135	20	75	0	100	31	140	44	130	78	30
Thiamine metabolism	48	350	871	870	594	2169	1564	275	1737	10391	1815	934	204	175	165	1329	597	34	185	1821	674	108	2056	488	49	1154	5321	361	475	5702	2593	1842	2577	2005	2303	3974	3202	5312	2172	530	829	766	3324	2204	1768	1761	997	743	659
Toluene degradation	21	127	143	268	324	0	32	29	2	0	9	1	62	40	10	1	23	12	23	1	50	53	749	144	14	279	2730	0	2	133	90	40	53	2	53	71	3	47	50	11	62	4	27	24	187	14	46	22	6
Toxoplasmosis	2	0	0	41	12	0	0	0	0	0	0	0	1	0	1	0	0	0	5	0	1	3	14	10	3	10	172	0	0	9	6	1	0	0	13	9	0	7	5	0	4	1	1	0	21	0	5	0	0
Transcription factors	163	1620	2551	2731	3153	1084	1052	589	916	5197	983	498	708	417	249	690	563	63	192	933	1575	454	7834	1238	88	3251	24820	180	292	3375	2889	1824	2461	1050	1210	2823	1615	2757	1831	359	773	387	2229	1232	2184	1114	1227	772	493
Transcription machinery	96	529	1481	1533	1052	4878	3462	476	3893	23382	4083	2091	359	376	326	2982	1310	69	415	4090	1158	218	3587	993	105	2143	8821	810	1050	12662	5404	3880	5444	4497	5227	8751	7197	11952	4682	1162	1769	1730	7312	4907	3927	3892	2050	1538	1432
Transcription related proteins	1	15	14	5	33	0	1	0	0	0	1	0	6	4	0	0	2	0	0	0	1	5	85	10	0	27	245	0	0	0	2	0	0	0	0	1	0	0	1	0	1	0	0	0	11	0	0	0	0
Translation factors	57	411	1371	1457	742	4878	3438	452	3892	23382	4074	2092	304	326	325	2982	1284	48	410	4089	1150	173	2891	792	100	1913	6559	810	1050	12483	5372	3872	5437	4495	5216	8734	7195	11914	4674	1148	1683	1729	7308	4868	3805	3887	2045	1531	1431
Translation proteins	113	829	2128	2244	1527	5420	3923	660	4343	25980	4544	2332	509	456	412	3322	1495	67	476	4552	1660	280	5044	1138	124	2853	13199	900	1184	14137	6452	4589	6422	5013	5790	9950	8003	13274	5424	1313	2019	1920	8295	5474	4525	4398	2492	1829	1642
Transporters	551	6279	14539	16520	10115	20058	15319	4446	16249	96126	16924	8786	3132	2212	2243	12396	6222	271	2069	16936	11556	1554	28206	5789	660	15778	84834	3334	4634	54029	30596	21018	29105	18745	21298	40064	29632	49301	23215	5230	8593	7081	33135	20786	19443	17247	12383	8516	6828
Tropane, piperidine and pyridine alkaloid biosynthesis	16	88	178	265	154	0	30	53	6	0	4	3	38	22	19	3	20	9	14	3	131	24	307	83	9	159	1307	0	6	98	172	100	132	6	16	93	2	20	87	12	47	1	63	20	109	26	83	45	18
Tryptophan metabolism	79	264	377	314	637	542	401	78	434	2598	481	233	143	116	41	333	197	10	52	455	180	103	1661	261	19	652	4956	90	118	1542	692	457	642	501	592	1009	802	1348	543	140	273	193	832	569	668	438	251	186	163
Tuberculosis	22	122	273	369	251	542	402	107	436	2598	457	235	74	71	48	333	159	20	61	456	203	44	663	173	21	365	2183	90	120	1625	706	495	693	503	606	1035	805	1380	575	148	299	194	849	595	536	447	281	197	169
Two-component system	267	2185	2757	2543	4751	542	794	582	475	2603	588	260	963	672	179	351	531	181	153	474	1205	734	11236	1600	93	4135	35058	90	162	2888	2097	1221	1697	542	703	1753	843	1626	1196	311	1001	199	1333	892	2420	670	862	615	295
Type I diabetes mellitus	5	43	69	118	86	0	11	21	2	0	2	1	25	12	7	1	8	3	8	1	44	13	283	56	6	112	1017	0	2	57	62	35	47	2	14	38	1	16	32	6	28	1	22	12	58	9	31	15	6
Type II diabetes mellitus	8	48	143	94	85	542	379	51	432	2598	453	232	34	40	33	331	142	4	39	454	114	18	340	75	8	207	632	90	116	1409	572	420	591	499	564	951	800	1323	505	129	199	191	804	549	399	429	213	165	157
Tyrosine metabolism	55	408	851	1070	686	542	477	252	451	2598	474	245	191	122	107	341	226	19	85	463	638	95	1625	342	39	845	5678	90	140	1692	1249	815	1115	519	602	1306	806	1375	839	169	344	193	1047	612	806	527	536	341	229
Ubiquinone and other terpenoid-quinone biosynthesis	57	300	321	548	787	0	38	106	4	0	21	2	155	117	20	2	54	18	46	2	104	129	1841	346	30	667	6540	0	4	541	193	92	133	4	107	144	14	141	95	43	252	8	52	119	420	21	92	39	12
Ubiquitin system	3	14	13	4	35	0	1	4	0	0	1	0	7	6	0	0	3	3	0	0	1	5	85	14	0	27	255	0	0	23	5	1	3	0	0	1	1	4	0	2	11	0	0	6	11	0	0	0	0
Valine, leucine and isoleucine biosynthesis	92	553	1390	1601	972	2710	2020	442	2182	12990	2280	1174	317	265	243	1667	788	56	263	2280	1095	172	2869	716	79	1659	8383	450	604	7335	3569	2496	3479	2517	2914	5148	4008	6681	2880	686	1130	961	4271	2788	2441	2252	1408	1011	857
Valine, leucine and isoleucine degradation	114	342	567	665	798	542	427	127	440	2598	487	236	183	140	62	336	221	19	76	458	313	126	1912	350	35	803	6369	90	124	1633	898	558	767	507	633	1118	805	1378	646	149	321	196	896	583	831	463	344	230	181
Various types of N-glycan biosynthesis	0	0	0	0	0	0	3	0	0	0	0	0	0	0	0	0	0	0	0	0	0	0	0	0	0	0	1	0	0	0	0	0	0	0	0	0	0	0	0	0	0	0	0	0	0	1	0	0	0
Vibrio cholerae infection	0	20	26	4	44	0	0	0	0	0	1	0	10	4	0	0	2	0	0	0	0	6	170	15	0	53	479	0	0	0	2	0	0	0	0	2	0	0	0	0	3	0	0	0	11	0	0	1	0
Vibrio cholerae pathogenic cycle	26	460	450	258	1036	0	33	46	4	0	29	2	203	126	12	2	73	18	6	2	111	156	2753	286	7	909	7920	0	4	121	135	69	92	4	2	83	3	22	54	14	89	0	41	30	362	19	53	38	12
Viral myocarditis	2	0	0	41	12	0	0	0	0	0	0	0	1	0	1	0	0	0	5	0	1	3	14	10	3	10	172	0	0	9	6	1	0	0	13	9	0	7	5	0	4	1	1	0	21	0	5	0	0
Vitamin B6 metabolism	22	149	263	392	268	0	42	75	8	0	8	4	75	42	26	4	33	12	22	4	176	45	758	156	14	325	2770	0	8	153	240	135	179	8	30	134	4	37	120	18	75	2	83	33	189	35	114	61	24
Xylene degradation	5	47	106	146	70	0	17	35	3	0	2	2	19	11	12	2	12	0	6	1	86	10	110	22	4	73	493	0	4	47	106	66	86	3	2	55	1	9	53	7	25	0	40	13	52	17	52	28	12
Zeatin biosynthesis	4	26	56	114	50	0	11	17	2	0	1	1	13	6	7	1	6	3	8	1	43	8	112	38	5	59	527	0	2	34	61	34	44	2	14	37	1	12	32	4	17	1	22	6	47	9	31	15	6
[truncated: 11 more columns]
